# Supplementary material for: Physical Activity and Cognitive Decline Among Older Adults: A Systematic Review and Meta-Analysis
Source: JAMA Netw Open. 2024 Feb 1;7(2):e2354285. doi: 10.1001/jamanetworkopen.2023.54285 (PMC10835510; doi:10.1001/jamanetworkopen.2023.54285)
Supplement: Supplement 2. — eTable 1. Quality Review eTable 2. Binary Outcomes eTable 3. Continuous Outcomes eTable 4. Executive Function eTable 5. Episodic Memory eTable 6. Processing Speed eTable 7. Verbal Fluency and Naming eTable 8. Working Memory eTable 9. Verbal Ability eTable 10. Visuospatial Ability eTable 11. Dose Analysis: Binary Outcomes eTable 12. Dose Analysis: Continuous Outcomes [file jamanetwopen-e2354285-s002.xls]

## Sheet: eTable 1. Quality review
Study Id	Reviewer	Selection	Performance quality	Baseline cognition	Comparability	Assessment of outcome	Was follow-up long enough	Follow-up adequacy	Overall quality
Robinson 2018	PIM	halfa star	no star	one star	half a star	one star	no star	no star	Poor quality
	DP	half a star	half a star	one star	one star	one star	one star	no star	Moderate quality
	Consensus		no star							Poor quality
Galle 2023	PIM	one star	one star	no star	half a star	one star	one star	no star	Moderate quality
	DP	one star	one star	no star	one star	one star	one star	no star	Moderate quality
	Consensus									Moderate quality
De Looze 2022	PIM	no star	one star	no star	half a star	one star	no star	one star	Poor quality
	DP	no star	one star	no star	half a star	one star	no star	one star	Poor quality
	Consensus									Poor quality
Beauchet 2020	PIM	half a star	one star	one star	half a star	one star	no star	no star	Poor quality
	DP	no star	one star	one star	half a star	one star	no star	no star	Poor quality
	Consensus									Poor quality
Taivalantti 2020	PIM	one star	half a star	one star	half a star	one star	one star	no star	Moderate quality
	DP	one star	half a star	one star	half a star	one star	one star	no star	Moderate quality
	Consensus									Moderate quality
Werneck 2022	PIM	one star	half a star	one star	one star	no star	one star	no star	Poor quality
	DP	one star	half a star	one star	one star	no star	one star	no star	Poor quality
	Consensus									Poor quality
Carty 2022	PIM	no star	one star	one star	one star	one star	one star	no star	Moderate quality
	DP	no star	one star	one star	one star	one star	one star	no star	Moderate quality
	Consensus									Moderate quality
Zhao 2021	PIM	one star	half a star	one star	one star	one star	no star	no star	Poor quality
	DP	one star	half a star	one star	one star	one star	no star	no star	Poor quality
	Consensus									Poor quality
Ramoo 2022	PIM	one star	one star	one star	no star	one star	no star	one star	Poor quality
	DP	one star	one star	one star	no star	one star	no star	one star	Poor quality
	Consensus									Poor quality
Hu 2022	PIM	no star	one star	no star	half a star	one star	no star	no star	Poor quality
	DP	no star	one star	no star	one star	one star	no star	no star	Poor quality
	Consensus									Poor quality
Visser 2019	PIM	half a star	half a star	no star	one star	one star	no star	no star	Poor quality
	DP	half a star	half a star	no star	one star	one star	no star	no star	Poor quality
	Consensus									Poor quality
Pitrou 2022	PIM	half a star	one star	one star	no star	one star	no star	no star	Poor quality
	DP	half a star	one star	one star	no star	one star	no star	no star	Poor quality
	Consensus									Poor quality
Strozza 2022	PIM	half a star	no star	one star	half a star	one star	no star	no star	Poor quality
	DP	half a star	no star	one star	half a star	one star	no star	one star	Poor quality
	Consensus									Poor quality
Speh 2021	PIM	one star	half a star	no star	half a star	one star	no star	one star	Poor quality
	DP	one star	half a star	no star	half a star	one star	one star	one star	Poor quality
	Consensus	no star	half a star	no star	half a star	one star		one star		Poor quality
Dupré 2020	PIM	no star	one star	one star	half a star	one star	no star	one star	Moderate quality
	DP	no star	one star	one star	half a star	one star	no star	one star	Moderate quality
	Consensus									Moderate quality
Min 2018	PIM	no star	no star	one star	half a star	one star	no star	no star	Poor quality
	DP	no star	no star	one star	half a star	one star	no star	no star	Poor quality
	Consensus									Poor quality
Loprinzi 2019	PIM	half a star	one star	no star	one star	one star	no star	no star	Poor quality
	DP	half a star	one star	no star	one star	one star	no star	no star	Poor quality
	Consensus									Poor quality
Sharifian 2020	PIM	half a star	half a star	no star	half a star	one star	no star	no star	Poor quality
	DP	half a star	half a star	no star	half a star	one star	no star	no star	Poor quality
	Consensus									Poor quality
Zeitzer 2018	PIM	no star	one star	no star	half a star	one star	no star	no star	Poor quality
	DP	no star	one star	no star	half a star	one star	no star	no star	Poor quality
	Consensus									Poor quality
Dintica 2021	PIM	no star	half a star	no star	half a star	one star	no star	one star	Poor quality
	DP	no star	half a star	no star	one star	one star	no star	one star	Poor quality
	Consensus									Poor quality
Fassier 2022	PIM	half a star	one star	no star	half a star	one star	one star	one star	Poor quality
	DP	one star	one star	no star	one star	one star	one star	one star	Moderate quality
	Consensus	no star			half a star					Poor quality
Fernández-Matarrubia 2021	PIM	no star	one star	no star	one star	one star	no star	one star	Poor quality
	DP	no star	one star	no star	one star	one star	no star	one star	Poor quality
	Consensus									Poor quality
Gafni 2022	PIM	half a star	one star	one star	one star	one star	one star	no star	Moderate quality
	DP	no star	one star	one star	one star	one star	one star	no star	Moderate quality
	Consensus									Moderate quality
Hakala 2019	PIM	one star	one star	one star	one star	one star	one star	no star	Moderate quality
	DP	one star	one star	one star	one star	one star	one star	no star	Moderate quality
	Consensus									Moderate quality
Hammond 2018	PIM	no star	one star	no star	one star	one star	no star	one star	Poor quality
	DP	no star	one star	no star	one star	one star	no star	one star	Poor quality
	Consensus									Poor quality
Krell-Roesch 2021 J Alz Dis	PIM	half a star	half a star	one star	half a star	one star	no star	no star	Poor quality
	DP	half a star	half a star	one star	half a star	one star	no star	no star	Poor quality
	Consensus									Poor quality
Henstra 2022	PIM	no star	one star	one star	half a star	one star	no star	no star	Poor quality
	DP	no star	one star	one star	one star	one star	no star	no star	Poor quality
	Consensus									Poor quality
Huang 2020	PIM	no star	one star	no star	no star	one star	no star	one star	Poor quality
	DP	no star	one star	no star	no star	one star	no star	one star	Poor quality
	Consensus									Poor quality
Krell-Roesch 2021 Ger	PIM	half a star	half a star	one star	half a star	one star	no star	one star	Moderate quality
	KW	one star	one star	one star	½ star	one star	no star	no star	poor
	Consensus							no star		Poor quality
Stenling 2021	PIM	no star	no star	no star	half a star	one star	one star	no star	Poor quality
	KW	no star	half a star	no star	no star	one star	one star	one star	poor
	Consensus									Poor quality
Litwin 2019	PIM	no star	half a star	no star	half a star	one star	no star	no star	Poor quality
	KW	no star	half a star	no star	half a star	one star	no star	no star	poor
	Consensus									Poor quality
Mamalaki 2022	PIM	no star	one star	no star	half a star	one star	no star	no star	Poor quality
	KW	no star	one star	no star	no star	one star	no star	no star	poor
	Consensus									Poor quality
Kim 2021	PIM	no star	one star	no star	no star	one star	no star	no star	Poor quality
	KW	no star	one star	no star	one star	one star	no star	one star	poor
	Consensus									Poor quality
McGarrigle 2022	PIM	half a star	no star	no star	half a star	one star	no star	no star	Poor quality
	KW	half a star	one star	no star	no star	one star	no star	one star	poor
	Consensus									Poor quality
Li 2022	PIM	half a star	half a star	no star	one star	one star	one star	one star	Poor quality
	KW	half a star	half a star	no star	one star	one star	one star	one star	poor
	Consensus									Poor quality
Jang 2022	PIM	no star	one star	no star	no star	one star	no star	no star	Poor quality
	KW	half a star	one star	no star	no star	one star	no star	no star	poor
	Consensus									Poor quality
Thompson 2022	PIM	no star	half a star	one star	no star	one star	one star	no star	Poor quality
	KW	no star	half a star	one star	no star	half a star	one star	no star	poor
	Consensus									Poor quality
He 2021	PIM	one star	no star	one star	half a star	one star	no star	one star	Moderate quality
	KW	one star	one star	one star	one star	one star	no star	one star	moderate
	Consensus									Moderate quality
Csajbók 2022	PIM	halfa star	half a star	no star	no star	one star	no star	no star	Poor quality
	KW	no star	no star	no star	no star	one star	no star	no star	poor
	Consensus									Poor quality
Younan 2022 (TICSm)	PIM	no star	no star	no star	no star	one star	no star	one star	Poor quality
	KW	no star	half a star	one star	no	one star	no	one star	poor
	Consensus									Poor quality
Younan 2022 (CVLT)	PIM	no star	no star	no star	no star	one star	no star	no star	Poor quality
	KW	no star	half a star	one star	no	one star	no	no star	poor
	Consensus
Pruzin 2022	PIM	no star	one star	one star	half a star	one star	no star	no star	Poor quality	Poor quality
	KW	no star	no star	one star	half a star	one star	no star	no star	poor
	Consensus									Poor quality
Chang 2010	PIM	half a star	half a star	one star	one star	one star	one star	no star	Moderate quality
	KW	half a star	half a star	one star	one star	one star	one star	one star	Moderate quality
	Consensus									Moderate quality
Frederiksen 2015	PIM	no star	half a star	one star	half a star	one star	no star	no star	Poor quality
	KW	no star	half a star	one star	half a star	one star	no star	one star	Poor quality
	Consensus									Poor quality
Gaertner 2017	PIM	half a star	half a star	one star	one star	one star	one star	no star	Moderate quality
	KW	half a star	half a star	no star	no star	one star	one star	no star	Poor quality
	Consensus				one star					Moderate quality
Gardener 2016	PIM	no star	one star	one star	half a star	one star	one star	no star	Moderate quality
	KW	no star	one star	one star	half a star	one star	no star	no star	Poor quality
	Consensus						one star			Moderate quality
Kooistra 2014	PIM	no star	one star	no star	one star	one star	no star	no star	Poor quality
	KW	no star	one star	no star	one star	one star	no star	no star	Poor quality
	Consensus									Poor quality
Singh-Manoux 2005	PIM	one star	one star	one star	one star	one star	one star	one star	Good quality
	KW	one star	one star	one star	one star	one star	one star	one star	Good quality
	Consensus									Good quality
Wang 2013	PIM	one star	no star	one star	one star	one star	no star	one star	Moderate quality
	KW	one star	no star	one star	one star	one star	no star	one star	Moderate quality
	Consensus									Moderate quality
Salthouse 2014	PIM	no star	half a star	one star	half a star	one star	no star	no star	Poor quality
	KW	no star	half a star	one star	no star	one star	one star	no star	Poor quality
	Consensus									Poor quality
Bott 2017	PIM	no star	one star	one star	no star	one star	no star	half a star	Poor quality
	KW	no star	no star	one star	no star	one star	no star	one star	Poor quality
	Consensus									Poor quality
Brunner 2017	PIM	no star	one star	one star	one star	one star	one star	one star	Moderate quality
	KW	half a star	one star	one star	one star	one star	one star	one star	Good quality
	Consensus	no star								Moderate quality
Chen 2016	PIM	one star	no star	one star	half a star	one star	no star	no star	Poor quality
	KW	one star	no star	no star	half a star	one star	one star	no star	Poor quality
	Consensus									Poor quality
Clark 2016	PIM	no star	one star	one star	half a star	one star	no star	no star	Poor quality
	KW	no star	half a star	one star	no star	one star	no star	one star	Poor quality
	Consensus									Poor quality
de Frias 2014	PIM	no star	no star	one star	no star	one star	no star	no star	Poor quality
	KW	no star	half a star	no star	no star	one star	no star	no star	Poor quality
	Consensus									Poor quality
Elwood 2013	PIM	one star	no star	one star	half a star	one star	one star	no star	Moderate quality
	KW	one star	half a star	one star	half a star	one star	one star	one star	Moderate quality
	Consensus									Moderate quality
Etgen 2010	PIM	no star	half a star	one star	half a star	one star	no star	half a star	Poor quality
	KW	no star	half a star	one star	half a star	one star	no star	one star	Poor quality
	Consensus									Poor quality
Gao 2017	PIM	one star	no star	one star	half a star	one star	one star	no star	Moderate quality
	KW	one star	no star	one star	one star	one star	one star	no star	Moderate quality
	Consensus									Moderate quality
Hildreth 2014	PIM	no star	one star	one star	no star	one star	no star	no star	Poor quality
	KW	one star	half a star	one star	one star	one star	no star	no star	Poor quality
	Consensus									Poor quality
Ho 2001	PIM	no star	no star	one star	no star	one star	no star	no star	Poor quality
	KW	one star	no star	one star	one star	one star	no star	no star	Poor quality
	Consensus									Poor quality
Hughes 2015	PIM	no star	no star	one star	half a star	one star	no star	one star	Poor quality
	KW	half a star	no star	one star	half a star	one star	no star	no star	Poor quality
	Consensus									Poor quality
Infurna 2016	PIM	no star	no star	one star	half a star	one star	one star	no star	Poor quality
	KW	half a star	half a star	one star	one star	one star	one star	one star	Moderate quality
	Consensus		half a star							Moderate quality
Iso-Markku 2016	PIM	one star	one star	one star	one star	one star	one star	one star	Good quality
	KW	no star	one star	one star	one star	one star	one star	one star	Moderate quality
	Consensus									Moderate quality
Iwasa 2012	PIM	no star	no star	no star	one star	one star	no star	no star	Poor quality
	KW	no star	no star	one star	half a star	one star	no star	no star	Poor quality
	Consensus									Poor quality
Kim 2011	PIM	no star	no star	no star	half a star	one star	no star	one star	Poor quality
	KW	no star	no star	no star	half a star	one star	no star	one star	Poor quality
	Consensus									Poor quality
Laurin 2001	PIM	one star	half a star	one star	half a star	one star	no star	half a star	Moderate quality
	KW	one star	half a star	one star	half a star	one star	no star	one star	Moderate quality
	Consensus									Moderate quality
Lee 2013	PIM	no star	one star	no star	one star	one star	no star	no star	Poor quality
	KW	no star	half a star	no star	one star	one star	no star	no star	Poor quality
	Consensus									Poor quality
Leung 2011	PIM	one star	half a star	no star	half a star	one star	no star	no star	Poor quality
	KW	no star	half a star	no star	half a star	one star	no star	no star	Poor quality
	Consensus									Poor quality
Lipnicki 2017	PIM	no star	no star	one star	half a star	one star	no star	no star	Poor quality
	KW	no star	no star	one star	half a star	one star	no star	no star	Poor quality
	Consensus									Poor quality
Lytle 2004	PIM	no star	half a star	no star	half a star	one star	no star	one star	Poor quality
	KW	half a star	half a star	no star	half a star	one star	no star	one star	Poor quality
	Consensus									Poor quality
Middleton 2011	PIM	no star	one star	one star	half a star	one star	no star	one star	Moderate quality
	KW	no star	one star	one star	one star	one star	no star	one star	Moderate quality
	Consensus									Moderate quality
Newman 2009	PIM	no star	one star	one star	half a star	one star	one star	half a star	Moderate quality
	KW	no star	one star	one star	one star	one star	one star	one star	Moderate quality
	Consensus									Moderate quality
Niti 2008	PIM	no star	no star	no star	one star	one star	no star	no star	Poor quality
	KW	one star	no star	no star	one star	one star	no star	no star	Poor quality
	Consensus									Poor quality
Pignatti 2002	PIM	no star	half a star	no star	no star	one star	one star	no star	Poor quality
	KW	no star	no star	no star	no star	one star	one star	no star	Poor quality
	Consensus									Poor quality
Stewart 2013	PIM	no star	no star	no star	no star	one star	no star	no star	Poor quality
	KW	no star	no star	no star	no star	one star	no star	no star	Poor quality
	Consensus									Poor quality
Sumic 2007	PIM	no star	half a star	one star	one star	one star	no star	no star	Poor quality
	KW	no star	one star	one star	half a star	one star	no star	one star	Moderate quality
	Consensus		one star							Moderate quality
Verdelho 2012	PIM	no star	no star	no star	half a star	one star	no star	no star	Poor quality
	KW	no star	half a star	no star	half a star	one star	no star	no star	Poor quality
	Consensus									Poor quality
Woodard 2012	PIM	no star	one star	one star	no star	one star	no star	one star	Poor quality
	KW	no star	one star	one star	no star	one star	no star	one star	Poor quality
	Consensus									Poor quality
Yaffe 2001	PIM	no star	one star	one star	half a star	one star	no star	one star	Moderate quality
	KW	no star	one star	one star	half a star	one star	no star	one star	Moderate quality
	Consensus									Moderate quality
Zhu 2017	PIM	no star	one star	one star	half a star	one star	no star	one star	Moderate quality
	KW	half a star	one star	one star	one star	one star	no star	one star	Moderate quality
	Consensus									Moderate quality
Verghese 2009	PIM	no star	no star	one star	half a star	one star	no star	no star	Poor quality
	KW	no star	no star	one star	half a star	one star	no star	one star	Poor quality
	Consensus									Poor quality
Verghese 2006	PIM	no star	no star	one star	half a star	one star	no star	no star	Poor quality
	KW	no star	no star	no star	one star	no star	no star	one star	Poor quality
	Consensus									Poor quality
Wang 2006	PIM	no star	half a star	one star	one star	one star	no star	no star	Poor quality
	KW	no star	half a star	one star	one star	one star	no star	one star	Poor quality
	Consensus									Poor quality
Albert 1995	PIM	one star	no star	one star	no star	one star	no star	one star	Poor quality
	KW	half a star	no star	one star	no star	one star	no star	one star	Poor quality
	Consensus									Poor quality
Bosma 2002	PIM	no star	half a star	one star	half a star	one star	no star	one star	Poor quality
	KW	no star	half a star	no star	half a star	one star	no star	one star	Poor quality
	Consensus									Poor quality
Bowling 2016	PIM	half a star	half a star	one star	one star	one star	one star	half a star	Moderate quality
	KW	one star	no star	one star	half a star	one star	one star	one star	Moderate quality
	Consensus									Moderate quality
Brewster 2014	PIM	no star	no star	no star	one star	one star	no star	no star	Poor quality
	KW	one star	half a star	no star	half a star	one star	no star	no star	Poor quality
	Consensus									Poor quality
Gross 2017	PIM	no star	one star	one star	one star	one star	one star	no star	Moderate quality
	KW	no star	one star	one star	one star	one star	one star	no star	Moderate quality
	Consensus									Moderate quality
Dregan 2013	PIM	no star	half a star	one star	one star	one star	one star	one star	Poor quality
	KW	one star	half a star	one star	no star	one star	one star	one star	Poor quality
	Consensus									Poor quality
Gow 2012	PIM	no star	half a star	one star	half a star	one star	one star	no star	Poor quality
	KW	no star	half a star	one star	no star	one star	one star	no star	Poor quality
	Consensus									Poor quality
Gow 2017	PIM	no star	no star	no star	one star	one star	one star	no star	Poor quality
	KW	no star	half a star	one star	half a star	one star	one star	no star	Poor quality
	Consensus									Poor quality
Lee 2009	PIM	no star	one star	one star	half a star	one star	no star	no star	Poor quality
	KW	half a star	one star	no star	one star	one star	no star	no star	Poor quality
	Consensus									Poor quality
Ottenbacher 2014	PIM	no star	one star	one star	half a star	one star	one star	no star	Moderate quality
	KW	one star	one star	one star	one star	one star	one star	no star	Moderate quality
	Consensus									Moderate quality
Ravona-Springer 2012	PIM	no star	half a star	one star	half a star	one star	no star	no star	Poor quality
	KW	no star	half a star	one star	half a star	one star	no star	one star	Poor quality
	Consensus									Poor quality
Sabia 2017	PIM	no star	one star	no star	half a star	one star	one star	no star	Poor quality
	KW	one star	one star	one star	one star	one star	one star	one star	Good quality
	Consensus			no star						Poor quality
Steves 2016	PIM	no star	no star	no star	half a star	one star	one star	no star	Poor quality
	KW	no star	half a star	one star	one star	one star	one star	one star	Poor quality
	Consensus									Poor quality
Sturman 2005	PIM	one star	half a star	one star	half a star	one star	no star	one star	Moderate quality
	KW	one star	half a star	one star	one star	one star	no star	one star	Moderate quality
	Consensus									Moderate quality
Weuve 2004	PIM	one star	one star	no star	one star	one star	no star	one star	Moderate quality
	KW	one star	one star	no star	half a star	one star	no star	one star	Moderate quality
	Consensus									Moderate quality
Willey 2014	PIM	no star	one star	no star	half a star	one star	no star	no star	Poor quality
	KW	no star	one star	no star	half a star	one star	no star	one star	Poor quality
	Consensus									Poor quality
Wolinsky 2011	PIM	one star	no star	no star	one star	one star	no star	one star	Poor quality
	KW	one star	half a star	no star	no star	one star	no star	one star	Poor quality
	Consensus									Poor quality

## Sheet: eTable 2. Binary outcomes
Publication	Estimate of association between PA and cognitive impairment or decline	Definition of cognitive impairment or decline	Cognition measure	Reference category	PA measurement type	Outcome	Incidence rate of the outcome	Exposure	HR or OR	RR	OR or HR lower limit	Lower limit 95% (RR)	OR or HR upper limit	Upper limit 95% (RR)	N size (for the group in the analysis)	N (total N of the study)	Country of origin	Publication year	Age at baseline	Only leisure PA (1= yes, 0=not separated, 2= occupational)	Adjustment for cognition at baseline (1=yes, 0=no)	Chronic disease used as a covariate (1= Yes, 0= No)	Education used a a covariate (1= Yes, 0= No)	Other vascular risk factor used as a covariate (1= yes, 0=0) (Vascular risk factor = smoking, heavy drinking, obesity, high cholesterol etc but not APOE epsilon4 status)	Gender (0= men, 1= women, 3= men and women)	Information on ApoE ε4 allele (1= adjusted for APOE ε4 status, 0= not adjusted for APOE ε4 status)	The follow-up length (in years)	The number of adjusted confounders	Twin study design (1=yes, 0=no)	Quality score (good=1,moderate=2, poor/low=3)	Device-measured PA	Quality of PA measurement (one star=1, no star=3, half a star=2, 1,5= other reviewer gave one star and the other half a star, 2,5= other reviewer gave half a star and the other no star)	PA measurement quality (integer)	Main analysis	Cohort
Beauchet 2020	OR for cognitive impairment: ref high level of PA, for low level of PA 0.82 (95% CI 0.43 - 1.57)	Cognitive impairment according to 3MS (≤79/100)	Dementia screening tool	Lowest tertile	Dichotomous	OR	0.046	Two highest tertiles	1.2195	1.20731	0.6369	0.647719	2.3256	2.19194	1113	1113	Canada	2020	73.8	0	0	1	0	1	3	0	3	14	0	3	0	1	1	1	NuAge (Nutrition as a determinant of succesful aging: The Québec longitudinal study)
Brunner 2017 (Moderately active)	OR for impaired cognitive function according to PA levels: Sufficiently active: ref, moderately active 1.01 (95% CI 0.81,1.25), inactive 1.27 (0.99,1.62)	MMSE score is less than 27 = cognitive impairment	Dementia screening tool	< 1h moderate PA/wk	Three categories	OR	0.14677	≥ 1h and <2.5 hours/wk moderate PA	0.99	0.994987	0.8	0.894427	1.23	1.10905	1135	4254	United Kingdom	2017	50	0	0	1	1	1	3	0	18.3	19	0	2	0	1	1	1	Whitehall II
Brunner 2017 (Sufficiently active)	OR for impaired cognitive function according to PA levels: Sufficiently active: ref, moderately active 1.01 (95% CI 0.81,1.25), inactive 1.27 (0.99,1.62)	MMSE score is less than 27 = cognitive impairment	Dementia screening tool	< 1h moderate PA/wk	Three categories	OR	0.14677	(≥2.5 hours/wk moderate or ≥1 hour/week vigorous PA	0.79	0.888819	0.62	0.787401	1.01	1.00499	3119	4254	United Kingdom	2017	50	0	0	1	1	1	3	0	18.3	19	0	2	0	1	1	1	Whitehall II
Chen 2016	PA's OR for starting high and declining: 1.17 (95% CI 0.86 to 1.60), starting low and declining 0.64 (0.43 to 0.93) vs. staying stable	SPMSQ (trajectories by group-based trajectory model)	Dementia screening tool	No participation in physical actitivities (such as gerdening, dancing, running)	Dichotomous	OR	0.779951	PA (if participation in physical activities such as gardening-type housework, dancing, running, hiking)	1.17	1.08167	0.86	0.927362	1.6	1.26491	1636	1636	Taiwan	2016	70.95	0	0	0	1	0	3	0	10.8	3	0	3	0	3	3	1	TLSA (The Taiwan Longitudinal Study on Aging)
Clark 2016 (2th quintile)	HR for cognitive impairment according to PA quintiles (1st quintile always reference): MMSE 2nd quintile: 0.823, p: .3879, 3rd quintile: 1.31,p: .1660, 4th quintile: 0.938, p: .7689, 5th quintile: 0.748, p: .2063.	MMSE score is 23 or less = cognitive impairment	Dementia screening tool	Lowest quintile	Quintiles	HR	0.17	Total PA amount (2th quintile)	0.82	0.833472	0.53	0.553147	1.27	1.23955	94	376	USA	2016	73.8	1	0	1	1	0	1	0	9	5	0	3	0	1.5	2	1	WHAS II (The Women's Health and Aging Study II)
Clark 2016 (3th quintile)	HR for cognitive impairment according to PA quintiles (1st quintile always reference): MMSE 2nd quintile: 0.823, p: .3879, 3rd quintile: 1.31,p: .1660, 4th quintile: 0.938, p: .7689, 5th quintile: 0.748, p: .2063.	MMSE score is 23 or less = cognitive impairment	Dementia screening tool	Lowest quintile	Quintiles	HR	0.17	Total PA amount (3th quintile)	1.31	1.27402	0.89	0.898897	1.92	1.76914	94	376	USA	2016	73.8	1	0	1	1	0	1	0	9	5	0	3	0	1.5	2	1	WHAS II (The Women's Health and Aging Study II)
Clark 2016 (4th quintile)	HR for cognitive impairment according to PA quintiles (1st quintile always reference): MMSE 2nd quintile: 0.823, p: .3879, 3rd quintile: 1.31,p: .1660, 4th quintile: 0.938, p: .7689, 5th quintile: 0.748, p: .2063.	MMSE score is 23 or less = cognitive impairment	Dementia screening tool	Lowest quintile	Quintiles	HR	0.17	Total PA amount (4th quintile)	0.94	0.94511	0.63	0.651527	1.4	1.35066	94	376	USA	2016	73.8	1	0	1	1	0	1	0	9	5	0	3	0	1.5	2	1	WHAS II (The Women's Health and Aging Study II)
Clark 2016 (5th quintile)	HR for cognitive impairment according to PA quintiles (1st quintile always reference): MMSE 2nd quintile: 0.823, p: .3879, 3rd quintile: 1.31,p: .1660, 4th quintile: 0.938, p: .7689, 5th quintile: 0.748, p: .2063.	MMSE score is 23 or less = cognitive impairment	Dementia screening tool	Lowest quintile	Quintiles	HR	0.17	Total PA amount (5th quintile)	0.75	0.767188	0.48	0.503266	1.17	1.15223	94	376	USA	2016	73.8	1	0	1	1	0	1	0	9	5	0	3	0	1.5	2	1	WHAS II (The Women's Health and Aging Study II)
de Frias 2014	Beta estimate 0.04 (p: 0.91) and OR 1.04 (95% CI 0.51– 2.12) for transition from cognitive elite to normal cognition, Beta estimate 0.16 (p: 0.30) and OR 1.17 (95% CI: 0.87– 1.58) for transition from normal cognition to impaired cognition) according to PA.	Scored at least 1.5 SD below the group mean on one or more tests (e Wechsler Adult Intelligence Scale-Revised Digit Symbol Substitution task (speed), the Letter Series test (reasoning), immediate recall (episodic memory), the Controlled Associations test from the Educational Testing Service (ETS) kit of factor-referenced cognitive tests (verbal fluency), A recognition vocabulary test (vocabulary).	At least one neuropsuchological test		Continuous	OR	0.189349	Summary score of four physical activity frequencies	1.17	1.08167	0.87	0.932738	1.58	1.25698	169	169	Canada	2014	68.2	0	0	0	0	0	3	0	4.5	1	0	3	0	2.5	2	1	VLS (Victoria Longitudinal Study)
de Looze 2022	OR for being in the worse cognitive trajectory group 0.87 (0.73 - 1.04) if physically active vs. not being (ordinal logistic regression)	Cognitive trajectories (high-increasing, middle-stable, low-declining). Tests: 10-word immediate recall (2 trials), 10-word delayed recall, semantic verbal fuency (animal naming), and orientation (date, day, month, year). Details on the individual tests are published elsewhere (35). A composite score per participant was derived by combining individual test scores to broadly refect global cognitiv…	At least one neuropsuchological test	Vigorous physical activity less than 600 MET-minutes per week	Dichotomous	OR	0.2	vigorous-intensity activity of at least 20 minutes on 3 or more days per week; or moderate-intensity activity of at least 30 minutes on 5 or more days per week; or any combination of walking, moderate- or vigorousintensity activities on 5 or more days per week accumulating at least 600 MET-minutes/week.	0.87	0.932738	0.73	0.8544	1.04	1.0198	2132	2132	Irland	2022	60.8	0	0	1	0	1	3	0	8.08	5	0	3	0	1	1	1	TILDA (The Irish Longitudinal Study on Aging)
Dupré 2020	OR with 95% for cognitive impairment work PA yes (vs no) 1.41 (0.80 to 2.50) and leisure (ref below median) PASE 15-60 1.03 (0.65 to 1.66) and PASE ≥ 60 0.57 (0.25 to 1.32)	MoCA < 27 is cognitive impairment	Dementia screening tool	Below median (PASE < 15)	Three catoriges for LTPA and two categories for occupational physical activity	OR	0.360656	Occupational physical activity yes	1.41	1.18743	0.8	0.894427	2.5	1.58114	427	427	Canada	2020	74	2	0	1	1	1	3	0	2	8	0	2	0	1	1	0	FRéLE longitudinal study
Dupré 2020	OR with 95% for cognitive impairment work PA yes (vs no) 1.41 (0.80 to 2.50) and leisure (ref below median) PASE 15-60 1.03 (0.65 to 1.66) and PASE ≥ 60 0.57 (0.25 to 1.32)	MoCA < 27 is cognitive impairment	Dementia screening tool	Below median (PASE < 15)	Three catoriges for LTPA and two categories for occupational physical activity	OR	0.360656	Physical activity Scale for the Elderly for LTPA 15-60 PASE score.	1.03	1.01489	0.65	0.806226	1.66	1.28841	213	427	Canada	2020	74	1	0	1	1	1	3	0	2	8	0	2	0	1	1	1	FRéLE longitudinal study
Dupré 2020	OR with 95% for cognitive impairment work PA yes (vs no) 1.41 (0.80 to 2.50) and leisure (ref below median) PASE 15-60 1.03 (0.65 to 1.66) and PASE ≥ 60 0.57 (0.25 to 1.32)	MoCA < 27 is cognitive impairment	Dementia screening tool	Below median (PASE < 15)	Three catoriges for LTPA and two categories for occupational physical activity	OR	0.360656	Physical activity Scale for the Elderly for LTPA over 60 PASE score.	0.57	0.754983	0.25	0.5	1.32	1.14891	213	427	Canada	2020	74	1	0	1	1	1	3	0	2	8	0	2	0	1	1	1	FRéLE longitudinal study
Elwood 2013	OR for cognitive impairment and dementia according to regular exercise (ref: no), 0.62 (95% CI 0.41, 0.92) and 0.41 (0.22, 0.77)	Score on the Cambridge Cognitive Examination (CAMCOG) of less than 83, or a decline in CAMCOG score of 10 or more since the earlier cognitive test = impairment	At least one neuropsuchological test	< 2miles walking to work daily and < 10 miles cycling to work daily and vigorous exercise is not a habit	Dichotomous	OR	0.178776	walking ≥2 miles to work each day, or cycling ≥10 miles to work each day, or ‘vigorous’ exercise described as a regular habit	0.62	0.787401	0.41	0.640312	0.92	0.959166	1225	1225	United Kingdom	2013	52	0	0	0	0	0	0	0	25	3	0	2	0	2.5	2	1	CaPS (The Caerphilly Prospective Study)
Etgen 2010 (High activity)	OR for cognitive impairment (ref: no activity): moderate activity 0.57 (95% CI: 0.37, 0.87), high activity: 0.54 (0.35, 0.83) but if the 25% of the ones with the lowest cognition at baseline were excluded, then (ref: no activity): moderate activity 0.58 (0.35 - 0.95), high activity 0.52 (0.31, 0.86)	The Blessed Information Memory Concentration Scale: score higher than 7 is cognitive impairment	Dementia screening tool	No PA	Three categories	OR	0.0593974	PA ≥ 3 times/wk	0.52	0.535261	0.31	0.323248	0.86	0.867211	1395	2469	Germany	2010	67.7	1	1	1	0	1	3	0	2	12	0	3	0	2	2	1	INVADE Study (Intervention Project to on Cerebrovascular Diseases and Dementia in the Community of Ebersberg, Bavaria)
Etgen 2010 (Moderate activity)	OR for cognitive impairment (ref: no activity): moderate activity 0.57 (95% CI: 0.37, 0.87), high activity: 0.54 (0.35, 0.83) but if the 25% of the ones with the lowest cognition at baseline were excluded, then (ref: no activity): moderate activity 0.58 (0.35 - 0.95), high activity 0.52 (0.31, 0.86)	The Blessed Information Memory Concentration Scale: score higher than 7 is cognitive impairment	Dementia screening tool	No PA	Three categories	OR	0.0593974	PA < 3 times/ wk	0.58	0.594839	0.35	0.364056	0.95	0.95283	1074	2469	Germany	2010	67.7	1	1	1	0	1	3	0	2	12	0	3	0	2	2	1	INVADE Study (Intervention Project to on Cerebrovascular Diseases and Dementia in the Community of Ebersberg, Bavaria)
Fassier 2022	OR for being in the decline trajectory (vs high stable) tertile 2 (tertile 1 is reference) 0.94 (0.73 to 1.21) and for tertile 3 0.80 (0.61 to 1.02) for global cognition	Global score is the average of the z-scores of TICS, immediate and delayed recalls of the East Boston Memory Test, delayed recall of TICS 10-word list, test of category fluency and digit backwards test. Three trajectories were constructed and only one trajectory declined (other ones were high stable and medium stable).	At least one neuropsuchological test	Lowest tertile	Tertiles	OR	0.074	Tertile 2 : tertiles of MET-hours per week in vigorous PA (all PA except walking)	0.94	0.944192	0.73	0.744883	1.21	1.19148	1432	2927	USA	2022	62	1	0	1	1	1	1	0	15	17	0	3	0	1	1	1	NHS (The Nurses' Health Study)
Fassier 2022	OR for being in the decline trajectory (vs high stable) tertile 2 (tertile 1 is reference) 0.94 (0.73 to 1.21) and for tertile 3 0.80 (0.61 to 1.02) for global cognition	Global score is the average of the z-scores of TICS, immediate and delayed recalls of the East Boston Memory Test, delayed recall of TICS 10-word list, test of category fluency and digit backwards test. Three trajectories were constructed and only one trajectory declined (other ones were high stable and medium stable).	At least one neuropsuchological test	Lowest tertile	Tertiles	OR	0.074	Tertile 3 : tertiles of MET-hours per week in vigorous PA (all PA except walking)	0.8	0.812018	0.61	0.628128	1.02	1.01849	1494	2927	USA	2022	62	1	0	1	1	1	1	0	15	17	0	3	0	1	1	1	NHS (The Nurses' Health Study)
Fassier 2022	OR for being in the decline trajectory (vs high stable) tertile 2 (tertile 1 is reference) 1.02 (0.72 to 1.44) and for tertile 3 0.84 (0.59 to 1.21) for TICS	TICS decline trajectory	Dementia screening tool	Lowest tertile	Tertiles	OR	0.032	Tertile 2 : tertiles of MET-hours per week in vigorous PA (all PA except walking)	1.02	1.01935	0.72	0.72651	1.44	1.42001	2268	2268	USA	2022	62	1	0	1	1	1	1	0	15	17	0	3	0	1	1	0	NHS (The Nurses' Health Study)
Fassier 2022	OR for being in the decline trajectory (vs high stable) tertile 2 (tertile 1 is reference) 1.02 (0.72 to 1.44) and for tertile 3 0.84 (0.59 to 1.21) for TICS	TICS decline trajectory	Dementia screening tool	Lowest tertile	Tertiles	OR	0.032	Tertile 3 : tertiles of MET-hours per week in vigorous PA (all PA except walking)	0.84	0.844323	0.59	0.597844	1.21	1.20192	2268	2268	USA	2022	62	1	0	1	1	1	1	0	15	17	0	3	0	1	1	0	NHS (The Nurses' Health Study)
Gao 2017	RR for cognitive impairment (ref. no exercise): Exercise: 1.19 (95% CI 1.07, 1.31)	Chinese MMSE	Dementia screening tool	Self report of "no exercise"	Dichotomous	RR		Exercise yes		1.19		1.07		1.31	17896	17896	China	2017	82.5	0	0	0	1	1	3	0	16	8	0	2	0	3	3	1	CLHLS (Chinese Longitudinal Healthy Longevity Survey)
He 2021	HR with 95% CI for cognitive impairment for work PA (ref no): 0.66 (0.55 to 0.78)	MMSE: cut-off for cognitive impairment: 17/18 for those with no education, 20/21 for those with primary education only, and 24/25 for those with education beyond the primary level	Dementia screening tool	No workPA (agricultural, light physical work e.g., carpentry, electrical work, etc., and intense physical work e.g., mining, loading/construction, etc. and transportation to work)	Dichotomous	HR	0.175	Yes work PA	0.66	0.681348	0.55	0.573712	0.78	0.796201	6973	6973	China	2021	70.5	2	0	1	1	1	3	0	1.93	18	0	2	0	2	2	0	ZJMPHS (the Zhejiang Major Public Health Surveillance Program)
He 2021	HR with 95% CI for cognitive impairment for PA leisure: 0.76 (0.62 to 0.93)	MMSE: cut-off for cognitive impairment: 17/18 for those with no education, 20/21 for those with primary education only, and 24/25 for those with education beyond the primary level	Dementia screening tool	No leisure PA type PA	Dichotomous	HR	0.175	Yes leisure PA	0.76	0.777242	0.62	0.642471	0.93	0.936088	6993	6993	China	2022	70.5	1	0	1	1	1	3	0	1.93	18	0	2	0	2	2	1	ZJMPHS (the Zhejiang Major Public Health Surveillance Program)
Hildreth 2014	OR for general cognitive decline (ref: active ie. moderately and vigorously active from score of sum over heavy and moderate activities, their intensity x (0 x sum of infrequent months in a year plus 3 x sum of active months per year): Sedentary 1.37 (95% CI 1.00, 1.87).	Incident decline was defined as a decrease of 2 points at follow up in MMSE	Dementia screening tool	Sedentary (less than the cohort median in PA score (frequency*intensity))	Three categories dichotomized	OR	0.4231	PA above the cohort median (index with frequncy and intensity)		0.75		0.55		1	787	787	USA	2014	71.9	0	0	0	1	0	3	0	1.83	2	0	3	0	1.5	2	1	The San Louis Valley Health and Aging Study
Ho 2001	OR for cognitive impairment if no exercise (ref: yes exercise): Men: 1.9 (95% CI 0.9, 4.0), Women: 1.9 (1.2, 3.2) (adjusted for age and education). OR for cognitive impairment if no exercise (ref: yes exercise, adjusted for sex, education, major income, residence, gait time and incident cerebrovascular disease during follow-up): 2.1 (1.3, 3.3)	The Clifton Assessment Procedure for the elderly (CAPE) information/orientation part (12 questions): cut -off 7	Dementia screening tool	Self-report of "no exercise"	Dichotomous	OR	0.140688	Exercise (yes/no)	0.48	0.69282	0.3	0.547723	0.77	0.877496	988	988	Hong Kong, China	2001	77.4	0	0	0	1	0	3	0	3	6	0	3	0	3	3	1	Old Age Allowance Scheme in Hong Kong
Hughes 2015	HR for cognitive impairment if PA (yes if obtains at least moderate intensity exercise from their normal physical activities such as walking, climbing stairs, doing housework, performing child care duties, dancing or gardening or yeard work): 0.41 (95% CI 0.24, 0.71).	MCI = a CDR stage of 0.5 (Clinical Dementia Rating)	Dementia screening tool	No physical activities (like walking, child care, yeard work)	Dichotomous	HR	0.083333	At least one PA hobby (eg. Gardening, climbing stairs)	0.41	0.42055	0.24	0.247994	0.71	0.718902	864	864	USA	2015	78.3	0	1	1	1	1	3	0	1.8	10	0	3	0	3	3	1	MYHAT (Monongahela-Youghiogheny Healthy Aging team)
Infurna 2016	OR for cognitive impairment 1.12 (95% CI 1.03, 1.23) (vigorous PA participation on average at least 3 times a week over the last 12 months).	TICS: A score of 8 or less (out of 35 points) indicates cognitive impairment	Dementia screening tool	Self-report of "vigorous PA on average < 3 times/wk	Dichotomous	OR	0.14206	vigorous PA≥ 3 times a week over the last 12 months	1.12	1.0583	1.03	1.01489	1.23	1.10905	13262	13262	USA	2016	71.3	0	0	1	1	1	3	0	14	12	0	2	0	2	2	1	HRS (Health and Retirement Study, USA)
Iso-Markku 2016	OR for cognitive impairment persistent (over two baseline years) highest PA amount percentile: 0.61 (0.43, 0.88), pairwise conditional logistic regression: 0.36 (0.07, 1.68).	TELE: a telephone assessment of dementia: cut-off ≤ 17.5 is impaired cognition	Dementia screening tool	Lowest quintiles both baseline years	Dichotomous, continuous	OR	0.120328	Persistently physically active (not belonging to the lowest quintile either baseline year)	0.61	0.781025	0.43	0.655744	0.88	0.938083	3050	3050	Finland	2016	51.4	1	0	1	1	1	3	0	25.1	7	1	1	0	1	1	1	the Finnish Twin Cohort
Iwasa 2012	OR for cognitive decline: 1.06 (95% CI 0.65, 1.74) if no participation in PA.	Change in MMSE score -3 or more = cognitive impairment	Dementia screening tool	No regular PA	Dichotomous	OR	0.1922	Regular physical activities (like walking, jogging): yes/no	0.94	0.969536	0.57	0.754983	1.54	1.24097	567	567	Japan	2012	75.8	0	1	1	1	1	3	0	5	9	0	3	0	3	3	1	Otasha-Kenshin, Tokyo, Itabashi ward
Kim 2011	OR for cognitive decline if physically active OR 1.50 (95% CI: 0.97, 2.32).	Cognitive decline: decline in MMSE score of at least three points from baseline to follow-up (i.e. >1 SD below the mean change in scores).	Dementia screening tool		Ordinal	OR	0.289575	a 4-point scale (very active, fairly active, not very active, not at all active)	0.66	0.812404	0.49	0.7	0.9	0.948683	518	518	South Korea	2011	71.8	0	0	1	1	1	3	1	2.4	5	0	3	0	3	3	1	community survey of late-life psychiatric morbidity in Kwangju, South Korea
Krell-Roesch 2021 German J	HR for mild cognitive impairment: no light PA 1.22 (0.98 to 1.50), no moderate PA 1.18 (1.00 to 1.39), no vigorous PA 1.27 (0.96 to 1.67)	MCI: (1) cognitive concern expressed by a physician, informant, participant, or study coordinator; (2)impairment in one or more cognitive domains (memory, attention/executive function, language, or visuospatial skills); (3) essentially normal functional activities; and (4) absence of dementia. Participants with MCI had a CDR score of 0 or 0.5; however, the final diagnosis of MCI was based on all …	At least one neuropsuchological test	Moderate PA ≤2 to 3 times per month	Dichotomous	HR	0.19429	Moderate PA at least 1 to 2 times per week	0.847	0.860641	0.719	0.740463	1	1	3083	3083	USA	2021	72.41	0	1	1	1	0	3	1	6.3	6	0	3	0	1.5	2	1	MCSA (Mayo Clinic Study of Aging)
Laurin 2001 (Men, High)	OR for CIND when adjusted for age, sex, education (ref. none PA): Low PA 0.66 (95% CI: 0.46, 0.96), Moderate: 0.67 (0.52, 0.87), High 0.58 (0.41, 0.83). Adjusted for several confounders: OR for CIND, Men: Low 0.65( 0.30, 1.38), Moderate: 0.84 (0.53, 1.34), High 0.68 (0.39,. 1.20), Women: Low 0.69 (0.41, 1.16), 0.55 (0.36, 0.82), High 0.47 (0.25, 0.90).	1) 3MS (at least 78 scores were asked for 3-stage clinical evaluation) 2) nurse evaluation 3) physician evaluation 4) neuropsychological test battery 5) consensus diagnosis of CIND (cognitive impairment -no dementia)	Dementia screening tool	No regular PA	Four categories	OR	0.0940655	PA ≥3 times per week at an intensity greater than walking		0.7		0.41		1.18	638	2135	Canada	2001	75	0	0	1	1	1	3	0	5	9	0	2	0	2	2	1	CSHA (Canadian Study of Health and Aging)
Laurin 2001 (Men, Low)	OR for CIND when adjusted for age, sex, education (ref. none PA): Low PA 0.66 (95% CI: 0.46, 0.96), Moderate: 0.67 (0.52, 0.87), High 0.58 (0.41, 0.83). Adjusted for several confounders: OR for CIND, Men: Low 0.65( 0.30, 1.38), Moderate: 0.84 (0.53, 1.34), High 0.68 (0.39,. 1.20), Women: Low 0.69 (0.41, 1.16), 0.55 (0.36, 0.82), High 0.47 (0.25, 0.90).	1) 3MS (at least 78 scores were asked for 3-stage clinical evaluation) 2) nurse evaluation 3) physician evaluation 4) neuropsychological test battery 5) consensus diagnosis of CIND (cognitive impairment -no dementia)	Dementia screening tool	No regular PA	Four categories	OR	0.0940655	PA <3 times per week	0.65	0.672128	0.3	0.321146	1.38	1.33237	331	2135	Canada	2001	75	0	0	1	1	1	3	0	5	9	0	2	0	2	2	1	CSHA (Canadian Study of Health and Aging)
Laurin 2001 (Men, Moderate)	OR for CIND when adjusted for age, sex, education (ref. none PA): Low PA 0.66 (95% CI: 0.46, 0.96), Moderate: 0.67 (0.52, 0.87), High 0.58 (0.41, 0.83). Adjusted for several confounders: OR for CIND, Men: Low 0.65( 0.30, 1.38), Moderate: 0.84 (0.53, 1.34), High 0.68 (0.39,. 1.20), Women: Low 0.69 (0.41, 1.16), 0.55 (0.36, 0.82), High 0.47 (0.25, 0.90).	1) 3MS (at least 78 scores were asked for 3-stage clinical evaluation) 2) nurse evaluation 3) physician evaluation 4) neuropsychological test battery 5) consensus diagnosis of CIND (cognitive impairment -no dementia)	Dementia screening tool	No regular PA	Four categories	OR	0.0940655	PA ≥3 times per week at an intensity of walking		0.85		0.55		1.3	1166	2135	Canada	2001	75	0	0	1	1	1	3	0	5	9	0	2	0	2	2	1	CSHA (Canadian Study of Health and Aging)
Laurin 2001 (Women, High)	OR for CIND when adjusted for age, sex, education (ref. none PA): Low PA 0.66 (95% CI: 0.46, 0.96), Moderate: 0.67 (0.52, 0.87), High 0.58 (0.41, 0.83). Adjusted for several confounders: OR for CIND, Men: Low 0.65( 0.30, 1.38), Moderate: 0.84 (0.53, 1.34), High 0.68 (0.39,. 1.20), Women: Low 0.69 (0.41, 1.16), 0.55 (0.36, 0.82), High 0.47 (0.25, 0.90).	1) 3MS (at least 78 scores were asked for 3-stage clinical evaluation) 2) nurse evaluation 3) physician evaluation 4) neuropsychological test battery 5) consensus diagnosis of CIND (cognitive impairment -no dementia)	Dementia screening tool	No regular PA	Four categories	OR	0.0940655	PA ≥3 times per week at an intensity greater than walking		0.49		0.27		0.91	564	1926	Canada	2001	75	0	0	1	1	1	3	0	5	9	0	2	0	2	2	1	CSHA (Canadian Study of Health and Aging)
Laurin 2001 (Women, Low)	OR for CIND when adjusted for age, sex, education (ref. none PA): Low PA 0.66 (95% CI: 0.46, 0.96), Moderate: 0.67 (0.52, 0.87), High 0.58 (0.41, 0.83). Adjusted for several confounders: OR for CIND, Men: Low 0.65( 0.30, 1.38), Moderate: 0.84 (0.53, 1.34), High 0.68 (0.39,. 1.20), Women: Low 0.69 (0.41, 1.16), 0.55 (0.36, 0.82), High 0.47 (0.25, 0.90).	1) 3MS (at least 78 scores were asked for 3-stage clinical evaluation) 2) nurse evaluation 3) physician evaluation 4) neuropsychological test battery 5) consensus diagnosis of CIND (cognitive impairment -no dementia)	Dementia screening tool	No regular PA	Four categories	OR	0.0940655	PA <3 times per week	0.69	0.710725	0.41	0.434091	1.16	1.1428	622	1926	Canada	2001	75	0	0	1	1	1	3	0	5	9	0	2	0	2	2	1	CSHA (Canadian Study of Health and Aging)
Laurin 2001 (Women, Moderate)	OR for CIND when adjusted for age, sex, education (ref. none PA): Low PA 0.66 (95% CI: 0.46, 0.96), Moderate: 0.67 (0.52, 0.87), High 0.58 (0.41, 0.83). Adjusted for several confounders: OR for CIND, Men: Low 0.65( 0.30, 1.38), Moderate: 0.84 (0.53, 1.34), High 0.68 (0.39,. 1.20), Women: Low 0.69 (0.41, 1.16), 0.55 (0.36, 0.82), High 0.47 (0.25, 0.90).	1) 3MS (at least 78 scores were asked for 3-stage clinical evaluation) 2) nurse evaluation 3) physician evaluation 4) neuropsychological test battery 5) consensus diagnosis of CIND (cognitive impairment -no dementia)	Dementia screening tool	No regular PA	Four categories	OR	0.0940655	PA ≥3 times per week at an intensity of walking		0.57		0.38		0.83	740	1926	Canada	2001	75	0	0	1	1	1	3	0	5	9	0	2	0	2	2	1	CSHA (Canadian Study of Health and Aging)
Lee 2013 (Quartile 2)	OR for cognitive decline according to light PA quartiles (ref: the lowest quartile): second: 0.58 (95% CI 0.28, 1.20), third: 0.53 (0.25, 1.12), highest: 0.39 (0.18, 0.83).	Cognitive decline: A decline of at least three points in MMSE score from baseline to follow-up	Dementia screening tool	Lowest quartile	Quartiles	OR	0.141	Only LPA (not MVPA) quartile 2	0.58	0.761577	0.28	0.52915	1.2	1.09545	183	549	Japan	2013	69.5	0	1	1	1	1	3	0	8	15	0	3	0	1.5	2	1	NILS-LSA
Lee 2013 (Quartile 3)	OR for cognitive decline according to light PA quartiles (ref: the lowest quartile): second: 0.58 (95% CI 0.28, 1.20), third: 0.53 (0.25, 1.12), highest: 0.39 (0.18, 0.83).	Cognitive decline: A decline of at least three points in MMSE score from baseline to follow-up	Dementia screening tool	Lowest quartile	Quartiles	OR	0.141	Only LPA (not MVPA) quartile 3	0.53	0.728011	0.25	0.5	1.12	1.0583	183	549	Japan	2013	69.5	0	1	1	1	1	3	0	8	15	0	3	0	1.5	2	1	NILS-LSA
Lee 2013 (Quartile 4)	OR for cognitive decline according to light PA quartiles (ref: the lowest quartile): second: 0.58 (95% CI 0.28, 1.20), third: 0.53 (0.25, 1.12), highest: 0.39 (0.18, 0.83).	Cognitive decline: A decline of at least three points in MMSE score from baseline to follow-up	Dementia screening tool	Lowest quartile	Quartiles	OR	0.141	Only LPA (not MVPA) quartile 4	0.39	0.6245	0.18	0.424264	0.83	0.911043	183	549	Japan	2013	69.5	0	1	1	1	1	3	0	8	15	0	3	0	1.5	2	1	NILS-LSA
Leung 2011	OR for global cognitive decline 1.34 (95% CI 1.03, 1.74) according to the number of subtypes of PA.	The outcome variable was the incidence of global cognitive decline. It was defined as a one-point drop in z-score in the CMMSE. The z-score was derived from the raw scores based on the baseline means and SDs of participants who had a global CDR of zero at the baseline.	Dementia screening tool		Continuous	OR	0.0974	Hours of PA/wk	0.97	0.972843	0.94	0.945526	0.99	0.990965	505	505	Hong Kong, China	2011	74.5	1	1	0	1	1	3	0	1.86	9	0	3	0	2	2	1	a population-based community survey of prevalence of cognitive impairment in Hong Kong Chinese elderly
Lipnicki 2017	OR for MCI by PA (=number of activities): 0.93 (95% CI 0.79, 1.09).	Trained psychology graduates administered a neuropsychological test battery addressing memory, attention/processing speed, language, visuospatial ability, and executive function. A panel of psychogeriatricians, neuropsychiatrists, and clinical neuropsychologists made consensus diagnoses using DSM-IV14 criteria for dementia and current international consensus criteria for MCI. For MCI, individuals…	At least one neuropsychological test		Continuous	OR	0.24055	Number of physical activities	0.93	0.964365	0.79	0.888819	1.09	1.04403	587	587	Australia	2017	78.7	0	0	0	1	0	3	0	6	3	0	3	0	3	3	1	MAS (Sydney Memory and Aging Study)
Lytle 2004 (High exercise)	OR for cognitive decline (ref no exercise, high indicates exercise at least 3 times per week): low exercise 0.69 (95% CI 0.43, 1.10), high exercise 0.39 (0.19, 0.78). OR for cognitive decline (ref no exercise, high indicates exercise at least 5 times per week): low exercise 0.63 (0.39, 0.997), high exercise 0.45 (0.22, 0.95).	MMSE decline 3 points	Dementia screening tool	No PA	Three categories	OR	0.118407	Aerobic exercise of ≥30 minute duration ≥ 3 times a week	0.39	0.6245	0.19	0.43589	0.78	0.883176	417	930	USA	2004	76.2	0	1	0	1	0	3	0	2	5	0	3	0	2	2	1	MoVIES (MonongahelaValley Independent Elders Survey)
Lytle 2004 (Low exercise)	OR for cognitive decline (ref no exercise, high indicates exercise at least 3 times per week): low exercise 0.69 (95% CI 0.43, 1.10), high exercise 0.39 (0.19, 0.78). OR for cognitive decline (ref no exercise, high indicates exercise at least 5 times per week): low exercise 0.63 (0.39, 0.997), high exercise 0.45 (0.22, 0.95).	MMSE decline 3 points	Dementia screening tool	No PA	Three categories	OR	0.118407	Aerobic exercise of ≥30 minute duration < 3 times a week	0.69	0.830662	0.43	0.655744	1.1	1.04881	513	930	USA	2004	76.2	0	1	0	1	0	3	0	2	5	0	3	0	2	2	1	MoVIES (MonongahelaValley Independent Elders Survey)
McGarrigle 2022	Regression coefficient for trajectory (moderate decline) compared to stable group 0.002 and SE 0.01 from logit model. e^0.002 = 1,00 (RR). Confidence intervals from 1,00 with SE 0,01 are (0,98 to 1,02).	MMSE	Dementia screening tool	Low activity	Dichotomous	RR		High or moderate activity		1		0.98		1.02	3793	3793	Irland	2022	63.1	0	0	1	1	1	3	0	8	12	0	3	0	2	2	1	TILDA (The Irish Longitudinal Study on Aging)
Middleton 2011 (Self-report, Highest tertile)	OR for cognitive decline according to energy expenditure from calorimetry (ref. lowest tertile): middle tertile 0.28 (95% CI 0.06, 1.23), highest tertile 0.09 (0.01, 0.79). OR for cognitive decline according to tertiles of self-reported PA (ref. lowest tertile): middle tertile 0.40 (0.08, 1.95), highest tertile 0.31 (0.06, 1.53).	Incident cognitive impairment was defined as a decline of at least one standard deviation (9 points) from baseline to the latest follow-up visit in 3MS (the Modified Mini-Mental State Examination) of Health ABC year 5 or 8.	Dementia screening tool	Lowest tertile	Tertiles	OR	0.0761421	PA energy expenditure (highest tertile)	0.31	0.32719	0.06	0.0646255	1.53	1.47065	99	198	USA	2011	74.8	0	1	1	1	0	3	0	3.5	10	0	2	0	1	1	0	the Health ABC Study
Middleton 2011 (Self-report, Middle tertile)	OR for cognitive decline according to energy expenditure from calorimetry (ref. lowest tertile): middle tertile 0.28 (95% CI 0.06, 1.23), highest tertile 0.09 (0.01, 0.79). OR for cognitive decline according to tertiles of self-reported PA (ref. lowest tertile): middle tertile 0.40 (0.08, 1.95), highest tertile 0.31 (0.06, 1.53).	Incident cognitive impairment was defined as a decline of at least one standard deviation (9 points) from baseline to the latest follow-up visit in 3MS (the Modified Mini-Mental State Examination) of Health ABC year 5 or 8.	Dementia screening tool	Lowest tertile	Tertiles	OR	0.0761421	PA energy expenditure (second tertile)	0.4	0.419149	0.08	0.0860262	1.95	1.81846	99	198	USA	2011	74.8	0	1	1	1	0	3	0	3.5	10	0	2	0	1	1	0	the Health ABC Study
Middleton 2011 (Highest tertile)	OR for cognitive decline according to energy expenditure from calorimetry (ref. lowest tertile): middle tertile 0.28 (95% CI 0.06, 1.23), highest tertile 0.09 (0.01, 0.79). OR for cognitive decline according to tertiles of self-reported PA (ref. lowest tertile): middle tertile 0.40 (0.08, 1.95), highest tertile 0.31 (0.06, 1.53).	Incident cognitive impairment was defined as a decline of at least one standard deviation (9 points) from baseline to the latest follow-up visit in 3MS (the Modified Mini-Mental State Examination) of Health ABC year 5 or 8.	Dementia screening tool	Lowest tertile	Tertiles	OR	0.0761421	PA energy expenditure (highest tertile)	0.09	0.0967003	0.01	0.0108153	0.79	0.802837	99	198	USA	2011	74.8	0	1	1	1	0	3	0	3.5	10	0	2	1	1	1	1	the Health ABC Study
Middleton 2011 (Middle tertile)	OR for cognitive decline according to energy expenditure from calorimetry (ref. lowest tertile): middle tertile 0.28 (95% CI 0.06, 1.23), highest tertile 0.09 (0.01, 0.79). OR for cognitive decline according to tertiles of self-reported PA (ref. lowest tertile): middle tertile 0.40 (0.08, 1.95), highest tertile 0.31 (0.06, 1.53).	Incident cognitive impairment was defined as a decline of at least one standard deviation (9 points) from baseline to the latest follow-up visit in 3MS (the Modified Mini-Mental State Examination) of Health ABC year 5 or 8.	Dementia screening tool	Lowest tertile	Tertiles	OR	0.0761421	PA energy expenditure (second tertile)	0.28	0.296241	0.06	0.0646255	1.23	1.20883	99	198	USA	2011	74.8	0	1	1	1	0	3	0	3.5	10	0	2	1	1	1	1	the Health ABC Study
Min 2018	OR with 95% CI for sharp decline in cognition (vs stable) for regular exercise 0.657 (0.449 to 0.960)	MMSE trajectory (sharp declining)	Dementia screening tool	PA once a week or less	Dichotomous	OR	0.067	PA more than once a week	0.657	0.672454	0.449	0.466211	0.96	0.96258	2445	2445	Korea	2018	67.5	0	0	0	1	1	3	0	6	10	0	3	0	3	3	1	KLoSA (Korean Longitudinal Study)
Newman 2009 (> 1890 kcal)	OR for impaired cognitive function by PA quintiles (ref. ≤0 kcal): 0- ≤270 kcal: 1.08 (95% CI 0.36, 3.20), 270 - ≤810 kcal: 1.32 (0.46, 3.73), 810 - ≤1890: 0.68 (0.24, 1.97), > 1890 kcal: 1.49 (0.53, 4.18).	Cognitive impairment was defined as a score of less than 80/100 on the 3MSE. For individuals without an in-person examination, a Telephone Interview for Cognitive Status (TICS) was obtained and for those with a proxy interview, the Informant Questionnaire for Cognitive Decline in the Elderly (IQCODE) was administered. Based on a prior validation study, estimated 3MSE scores were calculated based …	Dementia screening tool	PA energy expenditure ≤0 kcal	Quintiles	OR	0.0995826	PA energy expenditure > 1890kcal, time frame unspecified	1.49	1.42068	0.53	0.556024	4.18	3.17467	365	1460	USA	2009	72.8	0	0	1	1	1	3	0	13	7	0	2	0	1	1	1	CHS (the Cardiovascular Health Study US field centers)
Newman 2009 (1-270 kcal)	OR for impaired cognitive function by PA quintiles (ref. ≤0 kcal): 0- ≤270 kcal: 1.08 (95% CI 0.36, 3.20), 270 - ≤810 kcal: 1.32 (0.46, 3.73), 810 - ≤1890: 0.68 (0.24, 1.97), > 1890 kcal: 1.49 (0.53, 4.18).	Cognitive impairment was defined as a score of less than 80/100 on the 3MSE. For individuals without an in-person examination, a Telephone Interview for Cognitive Status (TICS) was obtained and for those with a proxy interview, the Informant Questionnaire for Cognitive Decline in the Elderly (IQCODE) was administered. Based on a prior validation study, estimated 3MSE scores were calculated based …	Dementia screening tool	PA energy expenditure ≤0 kcal	Quintiles	OR	0.0995826	PA energy expenditure (1-270 kcal, time frame unspecified)	1.08	1.07146	0.36	0.384506	3.2	2.62493	365	1460	USA	2009	72.8	0	0	1	1	1	3	0	13	7	0	2	0	1	1	1	CHS (the Cardiovascular Health Study US field centers)
Newman 2009 (271 - 810 kcal)	OR for impaired cognitive function by PA quintiles (ref. ≤0 kcal): 0- ≤270 kcal: 1.08 (95% CI 0.36, 3.20), 270 - ≤810 kcal: 1.32 (0.46, 3.73), 810 - ≤1890: 0.68 (0.24, 1.97), > 1890 kcal: 1.49 (0.53, 4.18).	Cognitive impairment was defined as a score of less than 80/100 on the 3MSE. For individuals without an in-person examination, a Telephone Interview for Cognitive Status (TICS) was obtained and for those with a proxy interview, the Informant Questionnaire for Cognitive Decline in the Elderly (IQCODE) was administered. Based on a prior validation study, estimated 3MSE scores were calculated based …	Dementia screening tool	PA energy expenditure ≤0 kcal	Quintiles	OR	0.0995826	PA energy expenditure (271 - 810kcal, time frame unspecified)	1.32	1.27924	0.46	0.486142	3.73	2.93271	365	1460	USA	2009	72.8	0	0	1	1	1	3	0	13	7	0	2	0	1	1	1	CHS (the Cardiovascular Health Study US field centers)
Newman 2009 (811 -1890 kcal)	OR for impaired cognitive function by PA quintiles (ref. ≤0 kcal): 0- ≤270 kcal: 1.08 (95% CI 0.36, 3.20), 270 - ≤810 kcal: 1.32 (0.46, 3.73), 810 - ≤1890: 0.68 (0.24, 1.97), > 1890 kcal: 1.49 (0.53, 4.18).	Cognitive impairment was defined as a score of less than 80/100 on the 3MSE. For individuals without an in-person examination, a Telephone Interview for Cognitive Status (TICS) was obtained and for those with a proxy interview, the Informant Questionnaire for Cognitive Decline in the Elderly (IQCODE) was administered. Based on a prior validation study, estimated 3MSE scores were calculated based …	Dementia screening tool	PA energy expenditure ≤0 kcal	Quintiles	OR	0.0995826	PA energy expenditure (811 -1890 kcal, time frame unspecified)	0.68	0.702382	0.24	0.259651	1.97	1.79647	365	1460	USA	2009	72.8	0	0	1	1	1	3	0	13	7	0	2	0	1	1	1	CHS (the Cardiovascular Health Study US field centers)
Niti 2008	OR for cognitive decline if at least one physical activity (ref. no physical activity): 0.78 (95% CI 0.60, 1.02), in APOE epsilon4 carriers: 0.34 (0.17, 0.68), in APOE epsilon4 non-carriers: 0.88 (0.65, 1.18).	Cognitive decline was determined by a decline of one or more points in the Minimental State Examination (MMSE) test scores between baseline and follow-up assessments.	Dementia screening tool	Less than one PA/wk	Dichotomous	OR	0.3	At least one physical activity per week	0.78	0.883176	0.6	0.774597	1.02	1.00995	1635	1635	Singapore	2008	66	1	1	1	1	1	3	1	1.5	16	0	3	0	3	3	1	SLAS (the Singapore Longitudinal Aging Study)
Pignatti 2002	RR for cognitive decline if low level of PA (ref. high level of PA)3.7 (95% CI 1.2, 11.1).	cognitive decline= a loss of one or more points in MSQ (Mental Status Questionnaire)	Dementia screening tool	Walking < 2km/day	Dichotomous	RR		Walking ≥ 2km/day		0.27027		0.09		0.8333	282	282	Italy	2002	72.5	0	1	0	0	0	1	0	12	1	0	3	0	2.5	2	1	population of old citizens, Brescia, nothern Italy
Pitrou 2022	64 persons with low physical activity (8.4 %) had cognitive decline and 698 (91.6 %) did not. Of the physically active 21 (7.9 %) had cognitive decline and 245 (92.1 %) did not. P-value for the difference 0.80.	Cognitive decline is over 3 points decrease in MMSE	Dementia screening tool	< 140min of MVPA per week	Dichotomous	Other		≥ 140 MVPA per week		0.94		0.59		1.51	1028	1028	Canada	2022	72.9	0	0	0	0	0	3	0	3	0	0	3	0	1	1	1	Étude sur la Santé des Aînés-Services (ESA-Services) longitudinal study
Ramoo 2022	Risk ratio (RR) with 95% CI for cognitive impairment (highest quartile ref.): Q3 1.01 (0.68 to 1.5), Q2 1.44 (0.98 to 2.12), Q1 1.87 (1.32 to 2.66)	Malaysian MMSE with different cut-offs for educated and uneducated (< 25 for uneducated, < 27 for individuals with primary education, < 29 for individuals with secondary or above education)	Dementia screening tool	Lowest quartile	Quartiles	RR		Quartile 2		0.69		0.47		1.02	690	1946	Malaysia	2022	70.9	0	0	0	0	0	3	0	1	7	0	3	0	1	1	1	community-dwelling older adults in Kuala Pilah District
Ramoo 2022	Risk ratio (RR) with 95% CI for cognitive impairment (lowest quartile ref.: Q3 1.01 (0.68 to 1.5), Q2 1.44 (0.98 to 2.12), Q1 1.87 (1.32 to 2.66)	Malaysian MMSE with different cut-offs for educated and uneducated (< 25 for uneducated, < 27 for individuals with primary education, < 29 for individuals with secondary or above education)	Dementia screening tool	Lowest quartile	Quartiles	RR		Quartile 3		0.99		0.68		1.5	618	1946	Malaysia	2022	70.9	0	0	0	0	0	3	0	1	7	0	3	0	1	1	1	community-dwelling older adults in Kuala Pilah District
Ramoo 2022	Risk ratio (RR) with 95% CI for cognitive impairment (lowest quartile ref.: Q3 1.01 (0.68 to 1.5), Q2 1.44 (0.98 to 2.12), Q1 1.87 (1.32 to 2.66)	Malaysian MMSE with different cut-offs for educated and uneducated (< 25 for uneducated, < 27 for individuals with primary education, < 29 for individuals with secondary or above education)	Dementia screening tool	Lowest quartile	Quartiles	RR		Quartile 4		0.53		0.38		0.76	638	1946	Malaysia	2022	70.9	0	0	0	0	0	3	0	1	7	0	3	0	1	1	1	community-dwelling older adults in Kuala Pilah District
Shih 2017	HR for dementia/CIND for high PA (ref. low): 0.70 (95% CI 0.49, 0.99).	Each participant was assessed via two cognitive screening tests: the Modified Mini-Mental State Examination (3MSE) and a delayed word recall trial from the Spanish English Verbal Learning Test (SEVLT). Participants were referred for a neuropsychological test battery and a standard neuropsychological examination (Informant Questionnaire on Cognitive Decline in the Elderly (IQCODE)) by a geriatrici…	At least one neuropsuchological test	< 35 MET-h/wk	Dichotomous	HR	0.0945758	≥ 35 MET-hour/wk	0.7	0.710361	0.49	0.502416	0.99	0.990484	1438	1438	USA	2017	70	0	0	1	1	1	3	1	6.5	9	0	2	0	1	1	1	SALSA (Sacramento Area Latino Study on Aging)
Stewart 2003	OR for cognitive decline if exercise (ref. Not reported exercise): 0.70 (95% CI 0.34, 1.42)	Orientation (MMSE), immediate and delayed verbal recall and delayed word list recognition (CERAD, immediate recall defined as maximum recall over three presentations), and visual attention and motor speed (Trail A test). A composite measure of cognitive change was derived through factor analysis. Participants in the lowest quintile were defined as having cognitive decline. y. Change scores were c…	At least one neuropsuchological test	"No exercise"	Dichotomous	OR	0.203145	Reported exercise (yes/no)	0.7	0.83666	0.34	0.583095	1.42	1.19164	207	207	UK	2003	64	0	0	1	0	0	3	0	2.83	3	0	3	0	3	3	1	Caribbean-born people in South London
Strozza 2020	HR for transitioning from good cognitive health to bad 0.85 (95% CI 0.58 to 1.23) for light physical activity (ref. None) and for heavy physical activity 0.66 (0.39 to 1.13)	Bad cognitive health is MMSE 0-23.	Dementia screening tool	None	Three categories	HR	0.24	Light physical activity (light gardening, short walks, or bicycle rides)	0.85	0.866922	0.58	0.613131	1.23	1.1937	566	965	Denmark	2020	93	0	0	1	1	1	3	0	2	10	0	3	0	3	3	1	1905 Danish Cohort survey
Strozza 2020	HR for transitioning from good cognitive health to bad 0.85 (95% CI 0.58 to 1.23) for light physical activity (ref. None) and for heavy physical activity 0.66 (0.39 to 1.13)	Bad cognitive health is MMSE 0-23.	Dementia screening tool	None	Three categories	HR	0.24	Heavy physical activity (heavy gardening, long walks or bicycle rides, sports, gymnastics, or dancing)	0.66	0.690299	0.39	0.422923	1.13	1.11098	398	965	Denmark	2020	93	0	0	1	1	1	3	0	2	10	0	3	0	3	3	1	1905 Danish Cohort survey
Sumic 2007 (Men)	HR for cognitive impairment by PA (ref. At maximum 4h/wk): Women: > 4h/wk: 0.12 (95% CI 0.03, 0.41), Men: > 4h/wk: 0.91 (0.25, 3.40)	Cognitive impairment was defined as repeated abnormal scores on the MMSE (< 24) or the CDR (= 0.5) on two consecutive assessments.	Dementia screening tool	≤4h/wk	Dichotomous	HR	0.575758	> 4h of PA/wk	0.91	0.940886	0.25	0.335114	3.4	1.64273	27	27	USA	2007	88.5	0	1	0	1	0	3	1	4.7	4	0	2	0	1	2	1	OBAS (Oregon Brain Aging Project)
Sumic 2007 (Women)	HR for cognitive impairment by PA (ref. At maximum 4h/wk): Women: > 4h/wk: 0.12 (95% CI 0.03, 0.41), Men: > 4h/wk: 0.91 (0.25, 3.40)	Cognitive impairment was defined as repeated abnormal scores on the MMSE (< 24) or the CDR (= 0.5) on two consecutive assessments.	Dementia screening tool	≤4h/wk	Dichotomous	HR	0.575758	> 4h of PA/wk	0.12	0.169824	0.03	0.0441079	0.41	0.514811	37	37	USA	2007	88.5	0	1	0	1	0	3	1	4.7	4	0	2	0	1	2	1	OBAS (Oregon Brain Aging Project)
Thompson 2022	RR for cognitive impairment not dementia or dementia for physical activity 1.37 (95% CI 0.70 to 2.71)	KICA-cog ( Kimberley Indigenous Cognitive Assessment) and comprehensive health assessment. This variable represented a consensus diagnosis, made by a panel of Geriatricians and an Older Person’s Psychiatrist, who blind reviewed results from the comprehensive geriatrician assessments to obtain consensus diagnoses based on criteria from the Diagnostic and Statistical Manual for Mental Disorders, 4t…	Dementia screening tool	Less than 20 min of moderate PA or less than 5 days per week during the preceding week	Dichotomous	RR		At least 20 min of moderate PA at least 5 days per week during the preceding week		1.37		0.7		2.71	64	64	Australia	2022	49	0	0	0	0	0	3	0	16.8	1	0	3	0	2	2	1	WPHC (the Well Person’s Health Check)
Verdelho 2012	HR for cognitive decline according to PA 0.675 (95% CI 0.507, 0.898)	The neuropsychological battery included the Mini-Mental State Examination as a global measure of cognitive function; the Vascular Dementia Assessment Scale cognitive subscale (VADAS-Cog) as a comprehensive instrument to assess orientation, language, ideational and constructional praxis, immediate memory and delayed recall, attention and speed of mental processing; and the Stroop and Trail Making …	At least one neuropsuchological test	< 30min duration or < 3 times/wk	Dichotomous	HR	0.370892	≥ 30 min on ≥ 3 days in a week	0.675	0.72427	0.507	0.5646	0.898	0.917891	638	638	Finland, Austria, Sweden, Italy, Switzerland, France, Portugal, Germany, the Netherlands, Denmark	2012	74.1	0	1	0	1	0	3	0	2	6	0	3	0	2.5	2	1	LADIS (Leukoaraiosis and Disability)
Verghese 2006	HR: 0.97 (0.933- 1.008) (one-point increment PA score)	Amnestic mild cognitive impairment (aMCI). Subjects were diagnosed with aMCI if they met the following criteria: 1) does not meet criteria for dementia; 2) objective memory impairment defined as three or more errors on the five-item Blessed test memory phrase. This cutscore corresponds to performance at or below 1.5 SDs from the mean (1.1 ± 1.4) in this age restricted sample.	Dementia screening tool		Continuous	HR	0.164306	Physically active days (swimming, tennis, babysitting, housework)/wk	0.97	0.972538	0.93	0.935691	1.01	1.00912	437	437	USA	2006	79.2	0	0	1	1	0	3	0	5.6	4	0	3	0	3	3	1	The Bronx Aging Study
Verghese 2009	HR(1-point increment in Physical Activity Score): 0.993 (0.961- 1.027)	Participants were diagnosed with VCI (from mild vascular cognitive impairment to vascular dementia) if they met the following 2 criteria: 1. Nonamnestic impairment. Digit Symbol Substitution, Digit span (total span), and Category Fluency tests. Raw scores on each of these tests administered at baseline in the entire cohort were converted to standardized z scores, which were averaged to form a com…	At least one neuropsuchological test		Continuous	HR	0.177057	Physically active days (swimming, tennis, babysitting, housework)/wk	0.99	0.990934	0.96	0.963629	1.03	1.02709	401	401	USA	2009	78.9	1	1	1	1	0	3	0	4	5	0	3	0	3	3	1	The Bronx Aging Study
Wang 2006	HR for cognitive impairment for PA 0.96 (0.83–1.10)	Neuropsychological evaluation: the cognitive status was assessed using the Chinese version of MMSE with the cutpoint previously defined as 17 (illiteracy), 20 ( 6 years of education), and 24 ( 6 years of education) for cognitive impairment (below cut-off).	Dementia screening tool		Continuous	HR	0.109067	PA-hours per week	0.96	0.962178	0.83	0.838043	1.1	1.09379	1423	1423	China	2006	63.4	1	1	1	1	1	3	0	4.7	12	0	3	0	2	2	1	The Chongqing Aging Study
Woodard 2012	OR for cognitive decline if PA: -0.01, p=0.985	Significant cognitive decline was defined as exhibiting a one SD reduction or greater on at least one of the three principal outcome indices (DRS-2, RAVLT Sum of Trials 1-5, RAVLT Delayed Recall). Standardized residual change scores were computed to adjust for baseline performance, practice effects, and regression to the mean. Participants with standardized residual scores of -1.0 or lower for at…	At least one neuropsuchological test	< 3 times/wk moderate (brisk walking 15min) or heavy (running 30min) PA	Dichotomous	RR	0.34615	Moderate (e.g., brisk walking for 15 minutes; performing moderately difficult chores for 45 minutes) to heavy (e.g., jogging for 30 minutes; moderately difficult chores for 60 minutes) PA at least three times a week were assigned to the high PA group		0.99		0.38		2.55	78	78	USA	2012	72.9	0	0	0	0	0	3	1	1.5	2	0	3	0	1	1	1	78 persons recruited via newspaper advertisements
Yaffe 2001 (Highest quartile)	OR for cognitive decline quartiles according to walked blocks: lowest 1.00, second 0.87 (0.72- 1.05), third 0.63 (0.52- 0.77), highest 0.66 (0.54- 0.82). OR for cognitive decline according to kilocalories per week: lowest 1.00, second 0.90 (0.74- 1.09), third 0.78 (0.64 0.96), highest 0.74 (0.60- 0.90)	A decrease of 3 or more points in mMMSE (modified MMSE)	Dementia screening tool	Lowest quartile (0-615 kcal/wk)	Quartiles	OR	0.2	PA energy expenditure: highest quartile (2415-17531 kcal/wk)	0.74	0.860233	0.6	0.774597	0.9	0.948683	1970	5921	USA	2001	70.7	0	0	1	1	1	1	0	7.5	11	0	2	0	1	1	1	SOF, The Study of Osteoporotic Fractures
Yaffe 2001 (Second quartile)	OR for cognitive decline quartiles according to walked blocks: lowest 1.00, second 0.87 (0.72- 1.05), third 0.63 (0.52- 0.77), highest 0.66 (0.54- 0.82). OR for cognitive decline according to kilocalories per week: lowest 1.00, second 0.90 (0.74- 1.09), third 0.78 (0.64 0.96), highest 0.74 (0.60- 0.90)	A decrease of 3 or more points in mMMSE (modified MMSE)	Dementia screening tool	Lowest quartile (0-615 kcal/wk)	Quartiles	OR	0.2	PA energy expenditure: second quartile (616-1323 kcal/wk)	0.9	0.948683	0.74	0.860233	1.09	1.04403	1981	5921	USA	2001	70.7	0	0	1	1	1	1	0	7.5	11	0	2	0	1	1	1	SOF, The Study of Osteoporotic Fractures
Yaffe 2001 (Third quartile)	OR for cognitive decline quartiles according to walked blocks: lowest 1.00, second 0.87 (0.72- 1.05), third 0.63 (0.52- 0.77), highest 0.66 (0.54- 0.82). OR for cognitive decline according to kilocalories per week: lowest 1.00, second 0.90 (0.74- 1.09), third 0.78 (0.64 0.96), highest 0.74 (0.60- 0.90)	A decrease of 3 or more points in mMMSE (modified MMSE)	Dementia screening tool	Lowest quartile (0-615 kcal/wk)	Quartiles	OR	0.2	PA energy expenditure: third quartile (1324-2414 kcal/wk)	0.78	0.883176	0.64	0.8	0.96	0.979796	1970	5921	USA	2001	70.7	0	0	1	1	1	1	0	7.5	11	0	2	0	1	1	1	SOF, The Study of Osteoporotic Fractures
Zhu 2017 (Quartile 2)	OR for Quartile 2: 0.64 (0.48-0.84), Quartile 3: 0.53 (0.38- 0.75), Quartile 4: 0.57 (0.39- 0.82)	Cognitive impairment was defined by each participant’s score on the Six Item Screener (SIS) (9). SIS scores range from 0 to 6, with a score of <4 correct responses indicates cognitive impairment.	Dementia screening tool	Lowest quartile	Quartiles	OR	0.0536268	MVPA (min/wk): quartile 2	0.64	0.652599	0.48	0.493769	0.84	0.84727	2150	6450	USA	2017	69.7	0	0	1	1	1	3	0	2.9	8	0	2	1	1	1	1	REGARDS (The Reasons for Geographic and Racial Differences in Stroke)
Zhu 2017 (Quartile 3)	OR for Quartile 2: 0.64 (0.48-0.84), Quartile 3: 0.53 (0.38- 0.75), Quartile 4: 0.57 (0.39- 0.82)	Cognitive impairment was defined by each participant’s score on the Six Item Screener (SIS) (9). SIS scores range from 0 to 6, with a score of <4 correct responses indicates cognitive impairment.	Dementia screening tool	Lowest quartile	Quartiles	OR	0.0536268	MVPA (min/wk): quartile 3		0.54		0.39		0.75	2150	6450	USA	2017	69.7	0	0	1	1	1	3	0	2.9	8	0	2	1	1	1	1	REGARDS (The Reasons for Geographic and Racial Differences in Stroke)
Zhu 2017 (Quartile 4)	OR for Quartile 2: 0.64 (0.48-0.84), Quartile 3: 0.53 (0.38- 0.75), Quartile 4: 0.57 (0.39- 0.82)	Cognitive impairment was defined by each participant’s score on the Six Item Screener (SIS) (9). SIS scores range from 0 to 6, with a score of <4 correct responses indicates cognitive impairment.	Dementia screening tool	Lowest quartile	Quartiles	OR	0.0536268	MVPA (min/wk): quartile 4 (> 12min of MVPA/day)		0.58		0.4		0.82	2150	6450	USA	2017	69.7	0	0	1	1	1	3	0	2.9	8	0	2	1	1	1	1	REGARDS (The Reasons for Geographic and Racial Differences in Stroke)
Abbreviations: 3MS = Modified Mini Mental State Examination, CAMCOG = Cambridge Cognitive Examination, CDR = Clinical Dementia Rating, CI=Confidence interval, CIND=Cognitive impairment, not dementia, DSST = Digit Symbol Substitution Test, h= hour, HR= Hazard ratio, min= minutes, ie=Id est, that is, kcal=kilocalorie, LPA= Light physical activity, MCI=Mild cognitive impairment, MET= Metabolic energ…

## Sheet: eTable 3. Continuous outcomes
Publication	Estimate of association between PA and global cognition	Measure of cognition	Cognition measureme	Reference category: meeting PA guideline (1= meets PA guidelines, 0= does not meet PA guideline, blank: does not apply)	Model	PA measurement type	Outcome	SD (Y)	SD(X)	Exposure	Unstandardized regression coefficient	Standardized regression coefficient	Rate of change	Lower Original	Lower	Lower for rate of change	Upper original	Upper	Upper for rate of change	N size (in the analysis for this category)	N size (total sample)	Country of origin	Publication year	Age at baseline	Only leisure PA (1= yes, 0=not separated, 2= occupational)	Preceding level of cognition used as a covariate (Yes=1, No=0)	Chronic diseases confounder (1=yes, 0=no)	Education confounder (1= yes or all cohort members have the same education, 0= No)	Other vascular risk factor used as a covariate (1= yes, 0=0) (Vascular risk factor = smoking, heavy drinking, obesity, high cholesterol etc but not APOE epsilon4 status)	Genders of the cohort (0=men, 1=women, 3= both)	Adjusted for ApoE ε4 carrier status (1= Yes, 0= No)	The follow-up length (in years)	The number of adjusted confounders	Quality score (good=1, moderate=2, poor=3)	Device-measured PA	Outcome: 1=cognition, 2= cognitive change , 6= rate of cognitive change	Main analysis	Quality of measurement of PA	Quality of measurement of PA (integer)	Cohort
Albert 1995	Strenous activity, regression coefficient for cognitive function (sum) 0.107 (t-value 2.5, p < 0.05) (higher activity associated with smaller decline)	Total cognitive score (from neuropsychological battery consisting of 18 items from Boston Naming Test, spatial recognition from the Delayed Recognition Span Test, delayed incidental recall of the naming items, Similarities subtest of the Wecshler Adult Intelligence Score-Revised, figure copying)	At least one neuropsychological test		SEM (cognition = observed change, PA= observed PA)	Continuous	Regression coefficient (standardized)			Energy expenditure spend in strenous activities such as cleaning, yard work		0.107	0.0475556		0.0002	8.88889e-05		0.214	0.0951111	942	942	USA	1995	74.2	0	1	1	1	1	3	0	2.25	23	3	0	2	1	3	3	EPESE (Established Populations for Epidemiologic Studies of the Elderly)
Bosma 2002	Regression coefficient for cognitive decline according to participating in physical activities 0.11 (p > 0.10)	MMSE	Dementia screening tool	< 1h PA/wk	Ordinary least-squares regression analysis	Dichotomous	Regression coefficient (unstandardized)	5	0.495	PA at least one hour per week	0.11	0.01089		-0.24	-0.02376		0.46	0.04554		818	818	the Netherlands	2002	62.8	1	1	0	1	0	3	0	3	5	3	0	2	1	2	2	MAAS (Maastricht Aging Study)
Bowling 2016	Regression coefficient for cognition according to frequency of PA participation (ref. not regularly): 2–3 times a month 0.16 (95% CI –0.05 to 0.38), once a week 0.15 (0.01 to 0.30), 2–3 times a week 0.19 (0.05 to 0.33), 4 times week / everyday 0.18 (0.05 to 0.31)	Sum of standardized memory and executive functioning tests (immediate and delayed recall, executive functioning was measured by letter cancellation and naming tests. Naming as many words from a particular category was used to test verbal fluency, and letter cancellation was used to test visual attention, speed and concentration)	At least one neuropsychological test	< 2-3 times/month ie. 'Not regularly'	Linear regression	Five categories	Regression coefficient (sum of standardized scores)			2-3 times/month		0.0399			0.016			0.063		8457	8457	United Kingdom	2016	42	1	1	0	1	1	3	0	8	15	2	0	1	1	2.5	2	the NCDS (British National Child Development Study, born 1958)
Brewster 2014	Regression coefficient for global cognitive decline for heavy PA: 0.004, p: 0.285	Second-order latent variable of episodic memory, semantic memory and executive function (The episodic memory composite score is derived from a multitrial word-list-learning test (Mungas, Reed, Crane, Haan, & Gonzalez, 2004). The semantic memory composite is derived from highly correlated verbal (object-naming) and nonverbal (picture association) tasks. The executive function composite is construc…	At least one neuropsychological test		Mixed effects regression analyses were used to estimate parallel process growth curve models to characterize cognitive trajectories. PA was assessed at one time point (age 40)	Continuous	Regression coefficient (latent factor of standardized scores)			Summary score of heavy PA (related to house work, exercise)		0.016	0.004		-0.01312	-0.00328		0.045112	0.011278	160	160	USA	2014	73.6	0	1	0	1	0	3	1	4	10	3	0	6	1	2.5	2	VCD ADC (the UC Davis Aging Diversity Cohort)
Carty 2022	Reference is the lowest quartile (≤ 22.6 METh/wk), regression coefficients with 95% CI for 2nd quartile: 3MS 1.7 (-0.3 to 3.8), phonemic fluency 1.7 (-0.5 to 3.8), episodic memory -0.1 (-0.6 to 0.4), processing speed 1.2 (-1.6 to 3.9).	Global cognition (3MS), Phonemic fluency (The Controlled Word Oral Association Test -FAS (COWAT-FAS)), episodic memory (California Verbal Learning Test 2nd Edition Short Form), processing speed (Wecshler Adult Intelligence Scale Fourth Edition, coding subtest).	Dementia screening tool	≤ 22.6 MET-hours per week	Regression model	Quartiles	Regression coefficient (unstandardized)	22.8		22.7 to 76.8 MET-hours per week		0.052			0.025			0.079		816	816	USA	2022	51.9	0	0	0	1	1	3	1	21.1	9	2	0	1	1	1	1	SHS (Strong Heart Study)
Carty 2022 Pedometer-data	Regression coefficient with 95% CI (ref lowest tertile). 2nd tertile 3MS 1.9 (-0.8 to 4.7), phonemic 8.1 (4.1 to 12.1), episodic 0.3 (-0.5 to 1.2), speed 6.6 (1.8 to 11.4). 3rd tertile 3MS 1.5 (-1.2 to 4.1), phonemic 6.7 (2.7 to 10.7), episodic 0.3 (-0.5 to 1.2), speed 4.8 (-0.7 to 10.2).	Global cognition (3MS), Phonemic fluency (The Controlled Word Oral Association Test -FAS (COWAT-FAS)), episodic memory (California Verbal Learning Test 2nd Edition Short Form), processing speed (Wecshler Adult Intelligence Scale Fourth Edition, coding subtest).	Dementia screening tool	≤ 2771 mean daily steps	Regression model	Tertiles	Regression coefficient (unstandardized)	22.8		2772 to 4601 mean daily steps		0.183			-0.339			0.706		165	165	USA	2022	51.9	0	0	0	1	0	3	1	7	7	2	1	1	0	1	1	SHS (Strong Heart Study)
Dregan 2013 (men)	Regression coefficients for cognition accoording to vigorous PA (ref.: never): Men: global cognition: rarely: 0.14 (95% CI: 0.11, 0.17), sometimes: 0.23 (0.19, 0.27), most times 0.15 (0.08, 0.23), memory: rarely 0.15 (0.11, 0.19), sometimes 0.23 (0.18, 0.27), most times 0.13 (0.05, 0.21), executive function: rarely 0.10 (0.07, 0.14), sometimes 0.16 (0.12, 0.21), most times 0.21 (0.13, 0.28). Wome…	Composite score of memory (immediate and delayed recall) and executive function (animal naming, A letter-cancellation test: speed and accuracy)	At least one neuropsychological test	Never	Regression analyses	Four categories	Regression coefficient (standardized)			PA 1-3 times/month		0.049			-0.037			0.135	0.00794118	5740	11315	UK	2013	33	1	0	1	1	1	3	0	17	8	3	0	1	1	2	2	the NCDS (British National Child Development Study, born 1958)
Dregan 2013 (women)	Regression coefficients for cognition accoording to vigorous PA (ref.: never): Men: global cognition: rarely: 0.14 (95% CI: 0.11, 0.17), sometimes: 0.23 (0.19, 0.27), most times 0.15 (0.08, 0.23), memory: rarely 0.15 (0.11, 0.19), sometimes 0.23 (0.18, 0.27), most times 0.13 (0.05, 0.21), executive function: rarely 0.10 (0.07, 0.14), sometimes 0.16 (0.12, 0.21), most times 0.21 (0.13, 0.28). Wome…	Composite score of memory (immediate and delayed recall) and executive function (animal naming, A letter-cancellation test: speed and accuracy)	At least one neuropsychological test	Never	Regression analyses	Four categories	Regression coefficient (standardized)			Times/week		0.022			0.009			0.035	0.00205882	5575	11315	UK	2013	33	1	0	1	1	1	3	0	17	8	3	0	1	1	2	2	the NCDS (British National Child Development Study, born 1958)
Fernández-Matarrubia 2021	Unstandardized regression coefficients with 95% CIs for change in cognition (ref lowest quartile of PA), Q2 -0.15 (-0.71 to 0.41), Q3 -0.06 (-0.62 to 0.50), Q4 0.42 (-0.15 to 0.99).	STICS-m (Spanish version of modified TICS)	Dementia screening tool	Lowest quartile	Linear regression	Quartiles	Regression coefficient (unstandardized)	6.833		Quartiles of METs-h/wk		0.027			-0.004			0.059		806	806	Spain	2021	61	0	0	1	1	1	3	0	5.6	18	3	0	2	1	1	1	the Seguimiento Universidad de Navarra (SUN) Project
Gafni 2022	Standardized regression coefficients with SE and p-value for meeting or exceeding MVPA recommendation (ref not meeting): DSST 1.05, SE 0.73, p-value 0.149, Stroop -0.12, SE 0.50, p-value 0.811, RAVLT immediate recall 0.00, SE 0.08, p-value 0.999, RAVLT short delay recall -0.18, SE 0.14, p-value 0.186, RAVLT long delayed recall -0.22, SE 0.15, p-value 0.130, category fluency 0.51, SE 0.25, p-value…	The interference score from Stroop test, DSST, RAVLT, MoCA, category fluency, letter fluency	At least one neuropsychological test	Not meeting MVPA recommendation	Mediation model for associations, group-based trajectory modeling procedure for physical activity	Dichotomous	Regression coefficient (standardized)		0.494	Meeting or exceeding PA recommendation		0.03952	0.003952		-0.117078	-0.0117078		0.196118	0.0196118	1939	1939	USA	2022	45.2	0	0	1	1	1	3	0	10	8	2	0	1	1	1	1	CARDIA (Coronary Artery Risk Development in Young Adults)
Gow 2012	Regression coefficient for cognition slope according to PA at 60 years: 0.16 (p: 0.03). PA groups: 1) mainly sedentary 2) Slightly active (light PA such as walking or biking 1-4 h per week) 3) moderate activity (jogging, swimming, playing tennis 1-3h per week) 4) Engaging in vigorous PA more than 4 h per week. Regression coefficient for cognition slope for PA at 50 (adjusted for cognitive ability…	Danish translation of the Wechsler Adult Intelligence Scale was administered, with participants completing 10 subtests	At least one neuropsychological test	Mainly sedentary (e.g. reading, watching television or going to the cinema)	SEM (Principal component analysis, latent variable growth curve model for cognition, latent slope of cognition and observed activity)	Continuous	Regression coefficient (standardized)			Categories: 1)Mainly sedentary, e.g. reading, watching television or going to the cinema 2) Slightly active, e.g. light physical activity such as walking or biking 1-4h a week 3) Moderate activity, e.g. jogging, swimming or playing tennis 1-3h a week 4) Engaging in vigorous activity more than 4h a week or in competitive sports several times per week		-0.02	-0.02		-0.15	-0.15		0.11	0.11	505	505	Denmark	2012	50	0	1	0	1	0	3	0	30	4	3	0	2	1	2	2	The Glostrup 1914 Cohort Sudy
Gow 2017	Regression coefficient for cognition according to PA (days in an average months doing sports or PA that causes sweating and being out of breath more than 20 minutes per time): −.097 (P =.323)	Latent general cognitive ability factor comprising verbal fluency (Phonemic Verbal Fluency (Lezak, 1995) assessed an aspect of executive function, with participants asked to name as many words beginning with a target letter within 1 minute. Participants completed the task three times with different letters (C, F, and L), and the score was the number of words produced), logical memory (immediate a…	At least one neuropsychological test		SEM (latent growth curve analysis for cognition)	Continuous	Regression coefficient (standardized)			Days in an average month doing sports or PA that causes sweating and being out of breath more than 20 minutes per time		-0.097	-0.097		-0.287	-0.287		0.093	0.093	129	129	United Kingdom	2017	79	0	1	0	1	1	3	0	11	9	3	0	2	1	2.5	2	The Lothian Birth Cohort 1921 (LBC1921)
Gross 2017	Regression coefficients for cognition according to PA: MET h/day in a typical week 0.012 (95% CI -0.060, 0.084), Elevated MET h/day (highest 10%) -0.123 (-0.401, 0.155), Low MET h/day (lowest 10%) -0.083 (-0.367, 0.202), Regular exercise 0.069 (-0.092, 0.230).	Composite score of TICS, animal naming, phonemic fluency, Hopkins Verbal Learning Test and Brief Test of Attention. We averaged together standardized versions of the cognitive tests into a general cognitive composite z-score with mean 0 and variance 1.	At least one neuropsychological test		Cox proportional hazrads model	Dichotomous, continuous	Regression coefficient (standardized)		14.3	Mean MET-h/day on a typical week	0.012	0.1716	0.00572	-0.06	-0.858	-0.0286	0.084	1.2012	0.04004	646	646	USA	2017	47.1	0	0	1	1	1	3	0	30	5	2	0	1	1	1	1	The John Hopkins Precursors Study
Henstra 2022	Standardized regression coefficient and p-values for non-depressed Model 2 MMSE -0.008 0.84 Interference 0.010 0.75 Working memory 0.007 0.86 Verbal memory 0.052 0.11 Compound score 0.000 0.99	MMSE	Dementia screening tool		Linear mixed models	Continuous	Regression coefficient (standardized)			Standardized z-scores of MET-minutes		-0.048	-0.008		-0.486	-0.081		0.39	0.065	72	72	the Netherlands	2022	70.1	0	0	1	1	0	3	0	6	6	3	0	6	1	1	1	NESDO (the Netherlands Study of Depression in Older persons)
Hu 2022	Regression coefficient with 95% CI (ref trajectory persistently low), trajectory initially low, then increasing -0.05 (-1.15 to 1.05), trajectory initially moderate then decreasing -0.74 (-1.38 to -0.10), trajectory initially high then decreasing -1.12 (-1.91, -0.33)	Global cognition including episodic memory (immediate and delayed recall), orientation (four items from TICS), attention/calculation (serial sevens task), visuospatial ability (clock drawing)	At least one neuropsychological test		Linear regression model	Four trajectories of physical activity	Regression coefficient (unstandardized)	5		Trajectories with increasing PA amount	-0.53	-0.106		-0.93	-0.186		-0.12	-0.024		2818	2972	China	2022	56	0	0	1	1	1	3	0	3	16	3	0	1	1	1	1	CHARLS (Chinese Health and Retirement Longitudinal Study)
Kim 2021 (Men)	Regression coefficient with 95% CI for follow-up cognition in men -0.12 (-0.47 to 0.23)	MMSE	Dementia screening tool	Lowest 25% of physical activity score	Linear regression	Dichotomous	Regression coefficient (unstandardized)	2.47	0.433	Score above 25th percentile in PASE	-0.12	-0.0210364	-0.00525911	-0.47	-0.0823927	-0.0205982	0.23	0.0403198	0.01008	1566	3150	Hong Kong, China	2021	72	0	1	1	1	1	3	0	4	13	3	0	1	1	1	1	Mr/Mrs Os cohort study
Kim 2021 (Women)	Regression coefficient with 95% CI for follow-up cognition in women 0.44 (0.07 to 0.81)	MMSE	Dementia screening tool	Lowest 25% of physical activity score	Linear regression	Dichotomous	Regression coefficient (unstandardized)	3.76	0.433	Score above 25th percentile in PASE	0.44	0.0506702	0.0126676	0.07	0.00806117	0.00201529	0.81	0.0932793	0.0233198	1587	3150	Hong Kong, China	2021	72	0	1	1	1	0	3	0	4	5	3	0	1	1	1	1	Mr/Mrs Os cohort study
Krell-Roesch 2021 J Alz Dis	Standardized regression coefficients for light PA (regression coefficient, SE, p-value) for memory -0.011 (0.013) 0.389 language -0.012 (0.012) 0.295 visuospatial -0,002 (0.009) 0.819 attention -0.009 (0.013) 0.473 global -0.009 (0.012) 0.447	Briefly, the neurological evaluation comprised a neurological history review, administration of the Short Test of Mental Status [26], and a neurological examination. The study coordinator visit included the Clinical Dementia Rating Scale (CDR) [27]. Neuropsychological testing was administered by a psychometrist in order to assess performance in four cognitive domains: memory (delayed recall trial…	At least one neuropsychological test	None-active	Linear mixed-effect models	Four categories	Regression coefficient (standardized)			Light PA at least 1-2 times per week		0.111			0.036			0.185		2060	2060	USA	2021	78.8	0	0	1	1	0	3	1	5.8	7	3	0	6	1	2	2	MCSA (Mayo Clinic Study of Aging)
Lee 2009	Regression coefficient for cognition by PA: 0.310, SE 0.195, p > 0.05	Korean version of MMSE	Dementia screening tool	Not meeting PA guideline	Linear regression analysis	Dichotomous	Regression coefficient (unstandardized)	5	0.442	Meeting PA guideline (moderate PA ≥5 times/week for ≥30 min each time or vigorous PA ≥3 times/week for ≥20 min each time)	0.31	0.027404	0.013702	-0.07	-0.006188	-0.003094	0.69	0.060996	0.030498	645	645	Republic of Korea	2009	73	0	0	1	1	1	3	0	2	12	3	0	2	1	1	1	SLAS (Suwon Longitudinal Aging Study)
Li 2022	Mean differences in rate of change in global cognition: (ref persistently low): persistently moderate 0.005 (-0.003, 0.013),p 0.201 (after excluding dementia cases and morttality within 2-year follow-up and ADL limitations prior to follow-up)	The ELSA (English Longitudinal Study of Aging) measured memory, verbal fluency and orientation function. Immediate and delayed word recall was administered for memory, animal naming test was administered for verbal fluency and date naming was administered for orientation. For all tests, a higher score indicated better cognitive performance [19]. Details concerning cognitive test items are present…	At least one neuropsychological test	Persistently low	Linear mixed models	Five trajectory categories (two change categories)	Regression coefficient (standardised)			PA trajectories		0.078			0.033			0.124		6942	7984	The United Kingdom	2022	58.1	1	0	1	1	1	3	0	10	17	3	0	6	1	2	2	ELSA (the English Longitudinal Study of Ageing)
Litwin 2019	Regression coefficient for cognitive change for moderate level of vigorous PA PA 0.02, p-value < 0.05, high level fo vigorous PA 0.03, p-value < 0.001.	Averaging standardized scores for recall (immediate and delayed), verbal fluency (name as many animals as possible in 1 minute) and serial subtraction.	At least one neuropsychological test	PA hardly ever or never	Ordinary least squares regressions	Three categories	Regression coefficient (standardized)			Vigorous PA frequency		0.015			0.009			0.021		16496	16496	Austria, Germany, Sweden, Spain, Italy, France, Denmark, Switzerland, Belgium, Czech Republic, Poland, Portugal, Slovenia, Estonia	2019	73.3	0	1	1	1	0	3	0	4	10	3	0	2	1	2	2	SHARE (the Survey of Health, Ageing and Retirement in Europe)
Mamalaki 2022	Standardized regression coefficients with 95% CI for rate of change in global cognition (in years): (ref PA quartile 1): quartile 2: -0.002 (-0.032 to 0.028), quartile 3: 0.012 (-0.017 to 0.042), quartile 4: 0.057 (0.032 to 0.081)	the Mini-Mental State Examination [27], the Greek Verbal Learning Test (immediate and delayed recall) [28], the Medical College of Georgia Complex Figure Test (copy condition, immediate recall, delayed recall and recognition) [29], a semantic and phonological verbal fluency test [30], subtests of the Greek version of the Boston Diagnostic Aphasia Examination short form, namely, the Boston Naming …	At least one neuropsychological test	Lowest quartile	Generalized estimating equations	Quartiles	Regression coefficient (standardized)			Quartile 2 (MET-minutes per day)		0.072			0.015			0.129		1018	1018	Greece	2022	73.1	0	0	0	1	0	3	0	3	3	3	0	6	1	1	1	HELIAD (Hellenic Longitudinal Investigation of Aging and Diet)
Ottenbacher 2014	When PASE scores were analyzed as a continuous variable instead of quartiles, the parameter estimates for MMSE scores at baseline (intercept of MMSE score) were statistically significant (unstandardized regression coefficient= 0.006, SE=0.001) and the interaction term between PASE and time of follow-up (slope of MMSE score over 14-years) was also significant (unstandardized regression coefficient…	MMSE	Dementia screening tool	PASE quartile 1 (0 to < 33.6)	General linear mixed models	Continuous	Regression coefficient (unstandardized)	3.2		PASE quartile 2 (33.6 to < 85)		0.1456	0.013		0.0112	0.001		0.28	0.025	1668	1668	USA	2014	74.3	0	0	1	1	1	3	0	11.2	10	2	0	6	1	1	1	EPESE (Established Populations for Epidemiologic Studies of the Elderly)
Pruzin 2022	Regression coefficient for log mean steps and cognition: -0,24, SE 0.07,p-value 0.002	The primary cognitive measure used was the preclinical Alzheimer cognitive composite (PACC).25 The PACC combines z-scored performance across five cognitive tests: the Mini-Mental Status Examination (or MMSE),26 the Wechsler Adult Intelligence Scale-Revised Digit Symbol Coding,27 the Wechsler Adult Intelligence Scale-Revised Logical Memory Delayed Recall,28 and the Free and Cued Selective Remindin…	At least one neuropsychological test		Linear regression	Continuous	Regression coefficient (standardized)		0.5012	Log mean steps per day		-0.120288	-0.0192461		-0.19647	-0.0314353		-0.0441056	-0.0070569	167	167	USA	2022	74.1	0	0	0	1	0	3	1	6.25	5	3	1	1	1	2	2	HABS (the Harvard Aging Brain Study)
Ravona-Springer 2012	Regression coefficient for change in MMSE for PA 0.1929 (95% CI -0.1258, 0.5116)	MMSE	Dementia screening tool	Mainly sitting	Tobit mixed regression	Ordinal	Regression coefficient (unstandardized)	1.13	1	Six categories (from mainly sitting to highest strenous exercise several times/wk)	0.1929	0.170708	0.0639595	-0.1258	-0.111327	-0.0417113	0.5116	0.452743	0.16963	101	101	USA	2012	85.89	0	0	1	1	1	3	1	2.669	14	3	0	2	1	2	2	Prospective longitudinal study of risk factors for cognitive decline, Mount Sinai School of Medicine
Sabia 2017	15 years decline in cognition in global z score according to total PA: < 8h/wk -0.63 (-0.66, -0.59) p-value ref, 8-12h/wk -0.63 (-0.66, -0.59) p-value 0.73, at least 12 h/wk -0.63 (-0.66, -0.60), p-value . 15 years decline in cognition in global z score according to MVPA < 2h/wk -0.61 (-0.64, -0.58), p-value ref, 2-4 h/wk -0.63 (-0.66, -0.59) p-value 0.18, at least 4 h/wk -0.65 (-0.68, -0.61) p-v…	Composite score of immediate recall, Alice Heim 4-I test, phonemic and semantic fluency.	At least one neuropsychological test	MVPA < 2.5h/wk	Linear mixed models	Dichotomous	Other(standardized)		0.5	MVPA ≥ 2.5h/wk		-0.005	-0.000333333		-0.02	-0.00133333		0.01	0.000666667	7424	7424	United Kingdom	2017	57	1	0	1	1	1	3	0	15	16	3	0	2	1	1	1	Whitehall II
Speh 2021	Light PA: Regression coefficient with 95% CI for episodic memory 0.00 (-0.01, 0.01), semantic memory 0.00 (-0.01, 0.01), fluency -0.01 (-0.02, 0.00), speed -0.01 (-0.02, 0.00), global 0.00 (-0.01, 0.00). Cognition scores are standardized. Reference is the lowest PA category. MVPA: Regression coefficient with 95% CI for episodic memory 0.01 (-0.01, 0.02), semantic memory 0.00 (-0.01, 0.01), fluenc…	Assessment of episodic memory included free recall of a 16-item word list and a 32-item yes/no word recognition test. Semantic memory was assessed with a 30-item vocabulary task, where participants were instructed to underline the word representing the synonym of each target word. Verbal fluency was assessed with both letter (“A” and “F”) and category (“animals” and “professions”) fluency. Two ta…	At least one neuropsychological test	Never or max 3 times per month	Linear mixed models	Three categories	Regression coefficient (standardized)			Increasing intensity at least several times per week or daily		0			-0.107			0.107		1929	1929	Sweden	2021	70.7	0	0	0	1	0	3	0	9.4	3	3	0	6	1	2	2	SNAC-K (Swedish National Study on Aging and Care in Kungsholmen)
Steves 2016	Standardised regression coefficient for change in cognition if PA: 0.107, p=0.056	From CANTAB: memory [Pattern Recognition Memory (PRM), Delayed Matching to Sample (DMS), Paired Associates Learning, Spatial Span, Spatial Working Memory] and processing speed (PRM, DMS, Simple Reaction Time and Five-Choice Reaction Time). Change in cognition was modelled using a latent difference approach, adjusting for baseline cognitive performance.	At least one neuropsychological test	Inactive	GEE + residualized to baseline performance latent cognition change score (the first factor was extracted from exploratory factor analysis of seven change scores (residuals from regression of difference scores on baseline performance)).	Continuous	Standardised Regression coefficient			4-point scale: inactive, light, moderate, heavy (weighted average from home, work, leisure PA)		0.107	0.0107		-0.003	-0.0003		0.217	0.0217	324	324	UK	2016	55	0	1	1	0	1	1	0	10	18	3	0	2	1	2.5	2	TwinsUK volunteer registry
Sturman 2005	Regression coefficient for cognitive change by PA 0.0002, p=0.45	East Boston Tests of Immediate Memory and Delayed Recall, the Mini-Mental State Examination, and the Symbol Digit Modalities Test. The we averaged the standardized scores into a single global measure of cognitive function.	At least one neuropsychological test		Mixed models	Continuous	Regression coefficient (standardized)		5.7	Hours of PA/wk		0.007296	0.007296		-0.0113088	-0.0113088		0.0258643	0.0258643	3649	3649	USA	2005	73.5	0	1	1	1	0	3	0	6.4	9	2	0	6	1	2	2	CHAP (The Chicago Health and Aging Project)
van Gelder 2004	Mean change in MMSE: ≤ 30 min/d: -1,1 (-2,3; 0,0), 31-60 min/d: -2,0 (-3,2; -0,8), 61-120 min/d: -1,2 (-2,0; -0,4),> 120 min/d: -1,7(-2,4;-0,9). Intensity: lowest quartile: -2,7(-3,7;-1,8), second quartile: -1,1(-2,0;-0,3), third quartile: -0,8(-1,7;0,1), highest quartile: -1,5(-2,3;-0,6) (Khi2 tests)	MMSE	Dementia screening tool	≤ 30min/d	Multivariate linear regression analysis	Four categories	Regression coefficient (unstandardized)	2.603		31-60min/d		-0.042			-0.26			0.175		294	294	Finland, the Netherlands, Italy	2004	74.9	0	0	0	1	1	0	0	10	6	2	0	2	1	1	1	FINE Study (surviving cohorts of the Seven Countries Study)
Visser 2019	Regression coefficient with 95% CI for cognition when physically active 0.28 (0.13 to 0.42)	MMSE	Dementia screening tool	Less than 150 minutes/week of walking outdoors, heavy household, bicycling, sports	Linear mixed model with 3-year time lag	Dichotomous	Regression coefficient (standardized)		0.43	150+ minutes/week of walking outdoors, heavy household, bicycling, sports		0.1204	0.0401333		0.0559	0.0186333		0.1806	0.0602	1136	1136	The Netherlands	2019	72.7	0	1	1	1	1	3	0	3	11	3	0	1	1	2	2	The Longitudinal Aging Study Amsterdam
Wang 2013	Regression coefficients from ANCOVA for global cognition decline according to physical activity (ref. low physical activity score of 0): 0.01, SE=0.05, P> 0.05, episodic memory -0.08, SE=0.04, p< 0.05, language -0.15, SE=0.05, p < 0.01, executive function 0.04, SE=0.05, p> 0.05. (Negative values mean less decline).	Community Screening Instrument for Dementia (CSID). There were 30 items scored as “correct” or “incorrect” measuring memory, abstract thinking, judgment, and other disturbances of higher cortical function (aphasia, apraxia, agnosia, and constructional difficulty), and the sum scores over all correct answers ranged from 0 to 30.	Dementia screening tool	Lowest tertiles	ANCOVA	Dichotomous	Regression coefficient (standardized)		0.47	Two highest tertiles of PA score (3 physical activities (gardening, walking, group exercise) and their frequency)		-0.0047	-0.00195833		-0.0517	-0.0215417		0.0423	0.017625	1463	1463	China	2013	71	1	1	1	1	1	3	1	2.4	7	2	0	2	1	3	3	Longitudinal population-based study of Aging, Sichuan province and two in Shandong province in China 2003-2005 enrollment
Wang 2014	3MS means and SDs for low PA 85.4 +/- 12.0 moderate PA 87.7 +/- 9.7 high PA 88.9 +/- 9.2, p-value from generalized linear regression model < 0.001	3MS	Dementia screening tool		Generalized linear modeling	Three categories	Other	10.397		Tertiles of blocks walked		0.168			0.069			0.267		1196	1196	USA	2014	83.3	0	1	1	1	1	1	0	5	8	3	0	1	1	2.5	2	SOF (the Study of Osteoporotic Fractures)
Weuve 2004	Regression coefficients for cognition according to PA quintiles (ref. Lowest quintile): TICS: 2nd quintile 0.17 (95% CI 0.05, 0.30), 3rd quintile 0.17 (0.04, 0.29), 4th quintile 0.28 (0.15, 0.41), 5th quintile 0.34 (0.21, 0.47) Global score: 2nd quintile 0.03 (95% CI 0, 0.05), 3rd quintile 0.01 (-0.01, 0.04), 4th quintile 0.04 (0.01, 0.07), 5th quintile 0.06 (0.03, 0.08)	TICS, East Boston Memory Test (immediate and delayed paragraph recall), verbal fluency (animals in one minute), Digit Span backwards test. We constructed a global score by averaging the z scores from all tests.	At least one neuropsychological test		Multiple linear regression	Quintiles	Regression coefficient (standardized)			2nd quintile		0.019			0.004			0.035		14344	14344	USA	2004	74.2	1	1	1	1	1	1	0	1.8	17	2	0	2	1	1	1	The Nurses' Health Study
Willey 2014	Regression coefficient MET-score (high vs. n PA): -0.03 (year) (p-value: 0.5, SE 0,05). Email: Overall change of TICS-m per year = -0.128 (SE 0.029)	TICS-m	Dementia screening tool	MET-score 0	Linear regression	Three categories	Regression coefficient (unstandardized)	6.5		Increasing MET-score categories		-0.0705	-0.015		-0.1081	-0.023		-0.0329	-0.007	2279	2279	USA	2014	69.2	1	0	1	1	1	3	0	4.7	12	3	0	6	1	1	1	NOMAS (The Northern Manhattan Study)
Wolinsky 2011	Unstandardised and stantardized regression coefficients for cognition if engages in vigorous PA at least 3 times/wk: TICS: -0.08, -0.02, p> 0.05, Immediate word recall: 0.04 0.01, p> 0.05, Delayed word recall: -0.01, -0.00, p> 0.05	TICS	Dementia screening tool	PA < 3 times/wk	Linear regression	Dichotomous	Regression coefficient (standardized)		0.47	PA ≥3 times/wk		-0.0094	-0.00130556		-0.039386	-0.00547028		0.020586	0.00285917	3002	3002	USA	2011	77.7	0	1	1	1	1	3	0	7.2	33	3	0	1	1	2.5	2	AHEAD (Survey on Assets and Health Dynamics among the Oldest Old)
Yamamoto 2017	Pre ad post follow-up scores in MMSE with standard deviations: non-exercise group pre: mean 28.3 in MMSE (SD 1.3), post 27.7 (SD 2.7), exercise group mean in MMSE pre 28.2 (SD 1.4) and post 28.4 (SD 1.4)	MMSE	Dementia screening tool	>30min ≤ 2 times/wk	Means and standard deviations pre and post	Dichotomous	Other	2.421	0.468	>30min > 2 times/wk > 1year		0.135			0.027			0.243		195	195	Japan	2017	73.1	1	0	0	0	0	3	0	3	0	3	0	1	1	2	2	Ama-cho study (sub-cohort)
Yamamoto 2017	Pre ad post follow-up scores in MMSE with standard deviations: non-exercise group pre: mean 28.3 in MMSE (SD 1.3), post 27.7 (SD 2.7), exercise group mean in MMSE pre 28.2 (SD 1.4) and post 28.4 (SD 1.4)	MMSE	Dementia screening tool	>30min ≤ 2 times/wk	Means and standard deviations pre and post	Dichotomous	Other			>30min > 2 times/wk > 1year		0.281			-0.052			0.614		195	195	Japan	2017	73.1	1	0	0	0	0	3	0	3	0	3	0	2	1	2	2	Ama-cho study (sub-cohort)
Younan 2022	Means and SDs pre: no activity (n=1207) 34.91 +/- 4.72, some activity (n=124) 34.69 +/- 4.72, 2-4 episodes per week (n=481) 35.22 +/- 4.45, > 4 episodes per week (n=420) 35.55 +/- 4.47, post: no activity 32.04 +/- 6.04, some activity 31.81 +/- 6.63, 2-4 episodes per week: 31.47 +/- 6.38, > 4 episodes per week 31.89 +/- 6.29.	TICSm	Dementia screening tool		Means and standard deviations pre and post	Four categories	Other	6.195		Frequency of PA		-0.0127522			-0.0634383			0.0379338		2232	2232	USA	2022	82	1	0	0	0	0	1	0	6.2	0	3	0	1	1	2.5	2	WHIMS-ECHO (Women’s Health Initiative (WHI) Memory Study (WHIMS)-Epidemiology of Cognitive Health Outcomes (WHIMS-ECHO) study)
Younan 2022	Means and SDs pre: no activity (n=1207) 34.91 +/- 4.72, some activity (n=124) 34.69 +/- 4.72, 2-4 episodes per week (n=481) 35.22 +/- 4.45, > 4 episodes per week (n=420) 35.55 +/- 4.47, post: no activity 32.04 +/- 6.04, some activity 31.81 +/- 6.63, 2-4 episodes per week: 31.47 +/- 6.38, > 4 episodes per week 31.89 +/- 6.29.	TICSm	Dementia screening tool		Means and standard deviations pre and post	Four categories	Other	4.621		Frequency of PA		-0.0939191			-0.156027			-0.0318113		2232	2232	USA	2022	82	1	0	0	0	0	1	0	6.2	0	3	0	2	1	2.5	2	WHIMS-ECHO (Women’s Health Initiative (WHI) Memory Study (WHIMS)-Epidemiology of Cognitive Health Outcomes (WHIMS-ECHO) study)
Zeitzer 2018	Unstandardized regression coefficients with 95 % CI for 3MS (ref Q4 the highest activity): Q1 -0.85 (-1.67 to -0.03), Q2 0.14 (-0.68 to 0.96), Q3 0.19 (-0.62 to 1.01). Unstandardized regression coefficients for Trails B time (Q4 ref): Q1 17.54 (7.68 to 27.39), Q2 6.17 (-3.65 to 15.98), Q3 4.68 (-5.04 to 14.40).	3MS	Dementia screening tool	Lowest quartile	Linear regression	Quartiles	Regression coefficient (unstandardized)	6.01		Quartiles		0.051			-0.037			0.139		968	968	USA	2018	76.4	0	1	0	1	0	0	0	6.5	11	3	1	2	1	1	1	MrOS (Osteoporotic Fractures in Men)
Zhao 2021	Unstandardized regression coefficient for cognitive function 0.166 (95% CI 0.063 to 0.268)	Chinese version of MMSE	Dementia screening tool		Mediation model	Continuous	Regression coefficient (unstandardized)	5.36		Score based on one ordinal question (how often outdoor activities) and one binary (exercise regularly)	0.166	0.0309701	0.0103234	0.063	0.0117537	0.00391791	0.268	0.05	0.0166667	3973	3973	China	2021	76.09	1	1	1	1	1	3	0	3	15	3	0	1	1	2	2	CLHLS (Chinese Longitudinal Healthy Longevity Survey)
Abbreviations: 3MS = Modified Mini Mental State Examination, ANCOVA=Analysis of covariance, CAMCOG = Cambridge Cognitive Examination, CDR = Clinical Dementia Rating, CI=Confidence interval, d=day, DSST = Digit Symbol Substitution Test, GEE=Generalized estimating equation, h= hour, HR= Hazard ratio, ie.=id est, that is, min= minutes, log=log-transformed, LPA= Light physical activity, MET= Metaboli…

## Sheet: eTable 4. Executive function
Publication	Estimate of association between PA and executive function	Tests of cognition/cognitive subdomains	Reference group	Model	PA measurement	Incidence rate of the outcome	SD (Y) of cognitive domain	SD(X)	Exposure	HR	RR	OR	OR or HR lower limit	RR lower	OR or HR upper limit	RR upper	Unstandardized regression coefficient	Standardized regression coefficient	Rate of change	Original lower limit	Lower	Lower rate of change	Original Upper limit	Upper	Upper rate of change	N size analysis	Country of origin	Publication year	Design	Age at baseline	Only leisure PA (1=Yes, 0=No)	Only work-related PA (1=Yes, 0=No)	Both leisure and work-related PA (1=Yes, 0=No)	Adjustment for cognition at preceding cognition (1=yes (executive function or global cognition), 0=no)	Chronic diseases a confounder (1=yes, 0=no)	Education used as a covariate (1=Yes, 0=No)	Other vascular risk factor used as a covariate (1= yes, 0=0) (Vascular risk factor = smoking, heavy drinking, obesity, high cholesterol etc but not APOE epsilon4 status)	Genders of the cohort (0=men, 1=women, 3= both)	The follow-up length (in years)	The number of adjusted confounders	Quality score (good=1,moderate=2, poor=3)	Device-measured PA	Outcome: 0= cognitive impairment, not dementia, 1=all cognitive impairment, 2= change in cognition, 3= cognitive trajectory including baseline level, 4= follow-up cognition, 5= rate of change	Cohort
Chang 2010 (≤5h)	OR for dementia: none PA: ref, ≤5h: 0.59 (95% CI 0.40–0.88), >5h: 0.76 (0.34–1.63). Regression coefficients for different subdomains of cognition (none PA the reference): speed of processing: ≤5h: 0.22 (0.17–0.26), >5h: 0.32 (0.22–0.41), memory: ≤5h: 0.15 (0.10–0.20), >5h: 0.18 (0.07–0.29), executive function: ≤5h: 0.10 (0.06–0.14), >5h: 0.18 (0.09–0.27). The result for executive function in the …	Digits Backward, a shortened version of the CANTAB Spatial Working Memory test and the Stroop Test part III (Word–Color Interference).	None	Linear regression	Three categories	0.0372093			>5h of PA per week									0.088			0.044			0.132		2911	Iceland	2010	Prospective cohort study	51	0	0	1	0	0	1	1	3	26	7	2	0	4	AGES—Reykjavik Study
Clark 2016 (2nd quintile)	HR for cognitive impairment according to PA quintiles (1st quintile always reference): TMT Part B: 2nd quintile: 1.05, p: .7754, 3rd quintile: 1.01, p: .9455, 4th quintile 1.34, p: .0988, 5th quintile 0.604, p: .0207*,	TMT Part B (TMT Part B is adjusted by TMT Part A)	Lowest quintile	Discrete-time Cox proportional hazard regression models	Quintiles	0.1			Total PA amount (2th quintile)	1.05	1.04729	1.05282	0.754	0.750038	1.471	1.40483										94	USA	2016	Prospective cohort study	73.8	1	0	0	0	1	1	0	1	9	5	3	0	1	WHAS II (The Women’s Health and Aging Study II)
Clark 2016 (3rd quintile)	HR for cognitive impairment according to PA quintiles (1st quintile always reference): TMT Part B: 2nd quintile: 1.05, p: .7754, 3rd quintile: 1.01, p: .9455, 4th quintile 1.34, p: .0988, 5th quintile 0.604, p: .0207*,	TMT Part B (TMT Part B is adjusted by TMT Part A)	Lowest quintile	Discrete-time Cox proportional hazard regression models	Quintiles	0.1			Total PA amount (3rd quintile)	1.01	1.00948	1.01054	0.767	0.766192	1.331	1.28836										94	USA	2016	Prospective cohort study	73.8	1	0	0	0	1	1	0	1	9	5	3	0	1	WHAS II (The Women’s Health and Aging Study II)
Clark 2016 (4th quintile)	HR for cognitive impairment according to PA quintiles (1st quintile always reference): TMT Part B: 2nd quintile: 1.05, p: .7754, 3rd quintile: 1.01, p: .9455, 4th quintile 1.34, p: .0988, 5th quintile 0.604, p: .0207*,	TMT Part B (TMT Part B is adjusted by TMT Part A)	Lowest quintile	Discrete-time Cox proportional hazard regression models	Quintiles	0.1			Total PA amount (4th quintile)	1.34	1.3167	1.36472	0.943	0.909817	1.975	1.79954										94	USA	2016	Prospective cohort study	73.8	1	0	0	0	1	1	0	1	9	5	3	0	1	WHAS II (The Women’s Health and Aging Study II)
Clark 2016 (5th quintile)	HR for cognitive impairment according to PA quintiles (1st quintile always reference): TMT Part B: 2nd quintile: 1.05, p: .7754, 3rd quintile: 1.01, p: .9455, 4th quintile 1.34, p: .0988, 5th quintile 0.604, p: .0207*,	TMT Part B (TMT Part B is adjusted by TMT Part A)	Lowest quintile	Discrete-time Cox proportional hazard regression models	Quintiles	0.1			Total PA amount (5th quintile)	0.604	0.616551	0.591357	0.379	0.395147	1.083	1.07409										94	USA	2016	Prospective cohort study	73.8	1	0	0	0	1	1	0	1	9	5	3	0	1	WHAS II (The Women’s Health and Aging Study II)
Dregan 2013 (women)	Standardized regression coefficients for cognition according to PA amount (ref: never reported activity for 4 days or more a week): Men: executive function: somewhat active 0.11 (0.04, 0.13), active 0.10 (0.04, 0.10), very active 0.15 (0.08, 0.15). Women: executive function: somewhat active 0.01 (-0.04, 0.05), active 0.11 (0.08, 0.15), very active 0.13 (0.10, 0.17)	Executive function: verbal fluency task, A letter-cancellation test was used to measure individuals’ attention span, mental speed and visual scanning abilities. The participants were given a page of random letters of the alphabet and asked to cross out as many Ps and Ws as possible within 1 min. Independent scores were calculated for speed and accuracy. The speed score was measured as the total n…	Never	Multivariable regression	Four categories				PA 1-3 times/month (adjusted for intensity)									0.061	0.061		0.021	0.021		0.1	0.1	5739	UK	2013	Prospective cohort study	33	1	0	0	0	1	1	1	3	17	8	3	0	4	NCDS (the National Child Development Study, a nationally representative cohort study of all children born in Great Britain during 1 week in March 1958)
Dregan 2013 (men)	Standardized regression coefficients for cognition according to PA amount (ref: never reported activity for 4 days or more a week): Men: executive function: somewhat active 0.11 (0.04, 0.13), active 0.10 (0.04, 0.10), very active 0.15 (0.08, 0.15). Women: executive function: somewhat active 0.01 (-0.04, 0.05), active 0.11 (0.08, 0.15), very active 0.13 (0.10, 0.17)	Executive function: verbal fluency task,A letter-cancellation test was used to measure individuals’ attention span, mental speed and visual scanning abilities. The participants were given a page of random letters of the alphabet and asked to cross out as many Ps and Ws as possible within 1 min. Independent scores were calculated for speed and accuracy. The speed score was measured as the total nu…	Never	Multivariable regression	Four categories				PA 1-3 times/month (adjusted for intensity)									0.05			-0.008			0.107		5572	UK	2013	Prospective cohort study	33	1	0	0	0	1	1	1	3	17	8	3	0	4	NCDS (the National Child Development Study, a nationally representative cohort study of all children born in Great Britain during 1 week in March 1958)
Frederiksen 2015	Regression coefficient for cognition if physically active (ref. physically inactive): memory compound: 0.12 (95% CI -0.03, 0.26), executive compound (z-standard scores) 0.11 (0, 0.22), processing speed compound -0.04 (-0.15, 0.06)	Executive functions were evaluated by subtraction scores from the Trail making test (B–A) (Reitan, 1955) and the Strop test (MacLeod, 1991) (color incompatible–color neutral), and the VADAS verbal fluency (number of animal names generated in 60 s) and the symbol digit modalities tests (number of correct responses).	PA >30min < 3 times/wk	Multiple linear regression	Dichotomous			0.43	PA >30min on ≥ 3 times/wk									0.0473	0.0157667		0	0		0.0946	0.0315333	282	Finland, Austria, Portugal, The Netherlends, Sweden, France, Germany, Denmark, The United Kingdom, Italy	2015	Prospective cohort study	73.1	0	0	1	1	1	1	0	3	3	7	3	0	4	LADIS (the Leukoaraiosis And DISability study)
Gaertner 2017	Regression coefficient for cognition according to PA amount (ref: no exercise): Executive function: < 2h per week: 0.14 (95% CI 0.07, 0.21), at least 2h per week 0.15 (0.06, 0.24). Memory: < 2h per week: 0.09 (0.01, 0.18), at least 2h per week: 0.08 (-0.02, 0.19)	Digit span backward test (DSBT) from the Wechsler Intelligence Scale for Adults,14 the trail making tests (TMT-A, TMT-B),15 the letter digit substitution test (LDST),16 a verbal fluency test (VFT) from The Consortium to Establish a Registry for Alzheimer’s Disease (CERAD). All test scores were zstandardized. To permit comparable interpretation of all tests, the direction of TMT-A and TMT-B z-scor…	No PA	Linear regression	Three categories				< 2h of PA/wk									0.067			-0.032			0.166		1624	Germany	2018	Prospective cohort study	44.8	1	0	0	0	0	1	1	3	12.4	7	1	0	4	DEGS1-MH (the German Health Interview and Examination Survey for Adults)
Gardener 2016	Standardized regression coefficient for cognition if ideal PA: ≥150 min/wk moderate intensity or ≥75 min/wk vigorous intensity, or equivalent combination (ref. not ideal PA): Executive function in those without cognitive impairment at baseline: 0.112, SE 0.091, p: 0.224.	Executive function was assessed with 2 subscores: the difference in time to complete the Color Trails test Form 1 and Form 2 and the sum of the Odd-Man-Out subtests 2 and 4. Doman-specific z-scores were created.	PA: <150 min/wk moderate intensity or <75 min/wk vigorous intensity	Linear regression	Dichotomous			0.463	PA: ≥150 min/wk moderate intensity or ≥75 min/wk vigorous intensity									0.051856			-0.031484			0.135196		638	United States	2016	Prospective cohort study	64.5	1	0	0	0	0	1	1	3	13	12	2	0	2	NOMAS (the Northern Manhattan Study)
Hildreth 2014	OR for general cognitive decline (ref: active ie. moderately and vigorously active from score of sum over heavy and moderate activities, their intensity x (0 x sum of infrequent months in a year plus 3 x sum of active months per year): Sedentary 1.37 (95% CI 1.00, 1.87). OR for executive cognitive decline 1.06 (0.71, 1.59).	Executive control was assessed using the behavioral dyscontrol scale (Grigsby & Kaye, 1996), a behavioral measure of the capacity for behavioral self-regulation based on the work of A.R. Luria (Luria, 1966, 1980). The behavioral dyscontrol scale consists of 9 items, the majority of which assess the capacity to control voluntary motor activity. This test takes approximately 15 min to administer an…	Sedentary (less than the cohort median in PA score (frequency*intensity))	Logistic regression	Dichotomous	0.184			PA above the cohort median (index with frequncy and intensity)		0.950493	0.94	0.63	0.637033	1.69	1.49961										787	USA	2014	Prospective cohort study	71.9	0	0	1	0	0	1	0	3	1.833	8	3	0	1	The San Luis Valley Health and Aging Study
Kooistra 2014	Regression coefficient for cognition according to PA (MET-hours per week, SDs): Executive functioning 0.02 (-0.03, 0.07).	The composite score for executive function included the Visual Elevator test [27], the Brixton Spatial Anticipation test [28] and the Verbal Fluency test (letter N for baseline and letter A for follow-up, 1 min time frame) [29]. Composite z-scores were calculated.		Linear regression	Continuous				MET-hours per week, SDs									0.02			-0.03			0.07		473	The Netherlands	2014	Prospective cohort study	59	1	0	0	1	1	1	1	3	3.9	12	3	0	2	SMART-MR m the Second Manifestations of ARTerial disease-Magnetic Resonance)
Singh-Manoux 2005 (High PA)	OR for ranking in the lowest-functioining quintile of cognitive subdomain (ref. High PA): Alice Heim 4-I: Medium PA 1.23 (0.98, 1.54), Low PA 1.65 (1.30, 2.10)	The cognitive test battery consisted of 5 standard tasks (1, the Mill Hill Vocabulary Scale, used as a covariate) selected to provide a comprehensive evaluation of cognitive functioning among middle-aged adults. The Alice Heim 4-I (AH 4-I) test is a measure of fluid intelligence composed of a series of 65 verbal- and mathematical-reasoning items of increasing difficulty. Participants had 10 minut…	Less than 2 hours per week of moderate activity and less than 1 hour per week of vigorous physical activity	Binary logistic regression analyses	Three categories	0.2			2.5 hours or more per week of moderate physical activity or 1 hour or more per week of vigorous physical activity		1.46018	1.65	1.3	1.15044	2.1	1.72131										3889	UK	2005	Prospective cohort study	45	0	0	1	1	0	1	1	3	11	11	1	0	1	Whitehall II
Singh-Manoux 2005 (Medium PA)	OR for ranking in the lowest-functioining quintile of cognitive subdomain (ref. High PA): Memory: Medium PA 0.92 (95% CI 0.76, 1.12), low PA: 0.99 (0.80, 1.23), Alice Heim 4-I: Medium PA 1.23 (0.98, 1.54), Low PA 1.65 (1.30, 2.10), Phonemic Fluency: Medium PA 0.89 (0.75, 1.06), Low PA 0.99 (0.82, 1.20), Semantic Fluency: Medium PA 0.94 (0.76, 1.16), Low PA 1.15 (0.92, 1.43)	The cognitive test battery consisted of 5 standard tasks (1, the Mill Hill Vocabulary Scale, used as a covariate) selected to provide a comprehensive evaluation of cognitive functioning among middle-aged adults. The Alice Heim 4-I (AH 4-I) test is a measure of fluid intelligence composed of a series of 65 verbal- and mathematical-reasoning items of increasing difficulty. Participants had 10 minut…	Less than 2 hours per week of moderate activity and less than 1 hour per week of vigorous physical activity	Binary logistic regression analyses	Three categories	0.2			More than 2 hours per week but less than 2.5 hours per week of moderate activity and less than 1 hour per week of vigorous physical activity		1.17591	1.23	0.98	0.936902	1.54	1.38989										2347	UK	2005	Prospective cohort study	45	0	0	1	1	0	1	1	3	11	11	1	0	1	Whitehall II
Sabia 2017	15-y decline in memory: MVPA < 2.5 hours per week: -0.46 (-0.50 to -0.42) and ≥ 2.5 hours per week: -0.48 (-0.53 to -0.44), p-value for difference 0.45. 15-y decline in reasoning: MVPA < 2.5 hours per week: -0.41 (-0.44 to -0.39) and ≥ 2.5 hours per week: -0.43 (-0.45 to -0.41), p-value for difference 0.29. 15-y decline in fluency: MVPA < 2.5 hours per week: -0.59 (-0.62 to -0.56) and ≥ 2.5 hours…	Executive function was assessed with the Alice Heim 4-I test, which is composed of a series of 65 verbal and mathematical reasoning items of increasing difficulty. Participants had 10 minutes to do this section.	MVPA < 2.5h/wk	Linear mixed model	Dichotomous			0.5	MVPA ≥ 2.5h/wk									0.2115	0.0282		-0.1305	-0.0174		0.55275	0.0737	7424	United Kingdom	2017	Prospective cohort study	54.8	1	0	0	0	1	1	1	3	15	16	3	0	5	Whitehall II
Wang 2013	Standardized adjusted difference in cognitive decline 0.04 (SD 0.05) meaning more cognitive decline for physically active	IU Token Test	Zero times per week	Analysis of covariance (ANCOVA) models	Dichotomous			0.47	More than zero times per week									-0.0188			-0.06486			0.02726		1463	China	2013	Prospective cohort study	71	1	0	0	1	1	1	1	3	2.4	7	2	0	2	a longitudinal population-based study of aging (two counties in Sichuan province and two in Shandong province in China)
Robinson 2018	Latent change in executive function 0.07 (p-value 0.262). (standardized estimates)	A latent EF factor score was constructed with the observed scores for working memory span (backward digit span—the highest span achieved in repeating strings of digits in reverse order), verbal fluency (the number of words produced from the category of “animals” in 60 s), inductive reasoning (completing the pattern in a series of five numbers), processing speed (the number of digits produced by c…		SEM (latent slope)	Continuous				Frequency of vigorous and moderate physical was self-reported for work, leisure and home for winter and summer. The highest frequency (from 1 to 6) for either moderate or vigorous from either work, leisure or home was averaged for summer and winter.									0.07	0.00777778		-0.052	-0.00577778		0.192	0.0213333	2693	USA	2018	Prospective cohort study	46.8	0	0	1	1	0	1	0	3	9	5	3	0	2	MIDUS (The Midlife in United States Study)
Galle 2023	Regression coefficient for change in executive function 0.002 (95% -0.001, 0.005)	Executive function: Stroop Colour Word Test subtask 3, Letter Digit Substitution Test, Word Fluency test (animal categories).		Linear mixed-effects regression models	Continuous				MET-hours per week									0.032	0.002		-0.016	-0.001		0.08	0.005	3553	The Netherlands	2023	Prospective cohort study	71.9	0	0	1	0	1	1	1	3	16	9	2	0	5	Rotterdam Study
Krell-Roesch 2021 J Alz Dis	Standardized regression coefficient for light PA (regression coefficient, SE, p-value) for memory -0.011 (0.013) 0.389 language -0.012 (0.012) 0.295 visuospatial -0,002 (0.009) 0.819 attention -0.009 (0.013) 0.473 global -0.009 (0.012) 0.447	attention/executive function (Trail-Making Test Part B [33], Wechsler Adult Intelligence ScaleRevised [32], Digit Symbol Substitution subtest)	None-active	Linear mixed-effect models	Four categories				Increasing intensity of at least 1 to 2 times per week									0.094			0.018			0.17		2060	USA	2021	Prospective cohort study	78.8	1	0	0	0	1	1	0	3	5.8	7	3	0	5	MCSA (Mayo Clinic Study of Aging)
Loprinzi 2019	Standardized regression coefficients for change in EF (ref low PA) moderate -0.01 (-0.10 to 0.27) for memory 0.15 (0.01 to 0.28)	Factor scores of EF and memory from MMSE, List Learning, Digit Span, Stroop, Clock Drawing, Figure copying, Letter fluency	Low PA	Linear regression	Three categories				Paffenbarger physical activity score categories									-0.002			-0.011			0.007		862	USA	2019	Prospective cohort study	56.5	0	0	1	0	1	1	1	3	2	13	3	0	2	Boston Puerto Rican Health Study
Sharifian 2020	Standardized regression coefficient for episodic memory 0.04, SE 0.02 p-value =0.020. The fully standardized regression coefficient from Physical Activity to Latent change in Executive functioning was β = .01, SE = .02, p = .423 (given via email).	Episodic memory functioning was measured using the immediate and delayed recall trials from the Rey Auditory-Verbal Learning test (Rey, 1964). Executive functioning was assessed with category animal fluency (Borkowski, Benton & Spreen, 1967; Tombaugh, Kozak, & Rees, 1999), digit span backward (Wechsler, 1997), number series (Salthouse & Prill, 1987; Schaie, 1996), the 30 seconds backwards countin…		SEM (latent change in cognition in a mediation model)	Continuous				Total PA score based on intensity and frequency									0.01	0.00136986		-0.03	-0.00410959		0.05	0.00684932	3707	USA	2020	Prospective cohort study	55.8	0	0	1	1	1	1	0	3	7.3	10	3	0	2	MIDUS (The Midlife in United States Study)
Gafni 2022	Standardized regression coefficients with SE and p-value for meeting or exceeding MVPA recommendation (ref not meeting): DSST 1.05, SE 0.73, p-value 0.149, Stroop interference -0.12, SE 0.50, p-value 0.811, RAVLT immediate recall 0.00, SE 0.08, p-value 0.999, RAVLT short delay recall -0.18, SE 0.14, p-value 0.186, RAVLT long delayed recall -0.22, SE 0.14, p-value 0.130, category fluency 0.51, SE …	The interference score from Stroop test, DSST, RAVLT, MoCA, category fluency, letter fluency	Not meeting MVPA recommendation	Mediation model for associations, group-based trajectory modeling procedure for physical activity	Dichotomous			0.494	Meeting or exceeding PA recommendation									-0.05928	-0.005928		-0.51376	-0.051376		0.42484	0.042484	1939	USA	2022	Prospective cohort study	45.2	0	0	1	0	1	1	1	3	10	8	2	0	4	CARDIA (Coronary Artery Risk Development in Young Adults)
Henstra 2022	Standardized regression coefficients and p-values for non-depressed Model 2 MMSE -0.008 0.84 Interference 0.010 0.75 Working memory 0.007 0.86 Verbal memory 0.052 0.11 Compound score 0.000 0.99	Cognitive functioning was assessed using the following neuropsychological tests: the Mini Mental Status Examination (MMSE) for global cognitive functioning, the short form of the Stroop color-word test, the subtest digit span from the Wechsler Adult Intelligence Scale and a 10-word version of the auditory verbal learning test. In total, we determined 5 cognitive outcomes. Based on earlier explora…		Linear mixed models	Continuous				Standardized z-scores of MET-minutes									0.06	0.01		-0.288	-0.048		0.408	0.068	71	the Netherlands	2022	Prospective cohort study	70.1	0	0	1	0	1	1	0	3	6	6	3	0	5	sourced from general practitioners in 5 regions throughout the Netherlands
Young 2016	Mean scores at time point 0 for supervets 39.90 (SD 27.03) and controls 26.32 (12.55 SD) (p-value 0.093) and at time point 35.63 (SD 14.34) and controls 23.14 (SD 12.35) and p-value 0.500	Trails B-A	Non-superveteran (no background of competitive sports as a veteran)	Means and SDs pre and post	Dichotomous		14.727	0.498	Superveteran (background of competitive sports as a veteran)								-12.49	-0.422355		-20.681	-0.699337		-4.299	-0.145373		42	UK	2016	Prospective volunteer sample study	69.2	1	0	0	0	0	0	0	3	1	0	3	0	4	Superveterans and controls
Young 2016	Mean scores at time point 0 for supervets 39.90 (SD 27.03) and controls 26.32 (12.55 SD) (p-value 0.093) and at time point 35.63 (SD 14.34) and controls 23.14 (SD 12.35) and p-value 0.500	Trails B-A	Non-superveteran (no background of competitive sports as a veteran)	Means and SDs pre and post	Dichotomous		22.539	0.498	Superveteran (background of competitive sports as a veteran)								1.09	0.0240836		-12.12	-0.267792		14.3	0.315959		42	UK	2016	Prospective volunteer sample study	69.2	1	0	0	0	0	0	0	3	1	0	3	0	2	Superveterans and controls
Thibeau 2017	Regression coefficient for change in executive function for everyday PA (ref. Higher levels of everyday PA: mean change -0.026): Lower initial levels of everyday PA: 0.016, p= 0.002, mean change -0.042)	Latent factor of Hayling sentence completion test, Stroop test, Brixton spatial anticipation test, Color Trails Test Part II		Structural equation modelling	Continuous				Frequency of four physical activity (standardized)									0.016			0.006			0.026		534	Canada	2017	Prospective cohort study	70.47	0	0	1	0	0	1	0	3	9	3	3	0	2	VLS (Victoria Longitudinal Study)
Abbreviations: CANTAB = Cambridge Neuropsychological Test Automated Battery, CERAD = the Consortium to Establish a Registry for Alzheimer’s Disease, CI=Confidence interval, CVLT = California Verbal Learning Test, DSST = Digit Symbol Substitution Test, EF=Executive function, h=hour, HVLT= Hopkins Verbal Learning Test, HR= Hazart ratio, LPA= Light physical activity, MET= Metabolic energy equivalent…

## Sheet: eTable 5. Episodic memory
Publication	Estimate of association between PA and episodic memory	Tests of cognition/cognitive subdomains	Reference group	Model	PA measurement	Incidence rate of the outcome	SD (Y)	SD(X)	Exposure	HR	RR	OR	Lower orig	LowerRR	Upper Orig	UpperRR	Unstandardized regression coefficient	Standardized regression coefficient	Rate of change	Original lower limit	Lower	Lower rate of change	Original Upper limit	Upper	Upper rate of change	N size	Country of origin	Publication year	Age at baseline	Only leisure PA (1=Yes, 0=No)	Only work-related PA (1=Yes, 0=No)	Both leisure and work-related PA (1=Yes, 0=No)	Adjustment for preceding level of cognition (1=yes (episodic or global cognition) , 0=no)	Chronic diseases used as a covariate (1= yes, 0=no)	Education covariate (1=yes, 0=no)	Other vascular risk factor used as a covariate (1= yes, 0=0) (Vascular risk factor = smoking, heavy drinking, obesity, high cholesterol etc but not APOE epsilon4 status)	Genders of the cohort (0=men, 1=women, 3= both)	The follow-up length (in years)	The number of adjusted confounders	Quality score (good,=1,moderate=2, poor=3)	Device-measured PA	Outcome: 0= cognitive impairment, not dementia, 1=all cognitive impairment, 2= change in cognition, 3= cognitive trajectory including baseline level, 4= follow-up cognition, 5= rate of change	Main analysis (0= not included, 1=included)	Cohort
Chang 2010	Standardized regression coefficient for different subdomains of cognition (none PA the reference): memory: ≤5h: 0.15 (0.10–0.20), >5h: 0.18 (0.07–0.29),	The authors constructed composite scores for speed of processing (SP), memory (MEM), and executive function (EF) based on a theoretical grouping of tests similar to other population-based studies. The MEM composite includes a modified version of the California Verbal Learning Test, immediate and delayed recall.	None	Linear regression	Three categories	0.0372093			≤5h of PA per week									0.08			-0.017			0.177		4761	Iceland	2010	51	0	0	1	0	0	1	1	3	26	7	2	0	4	1	AGES—Reykjavik Study
Clark 2016 (2nd quintile, delayed recall)	HR for cognitive impairment according to PA quintiles (1st quintile always reference): HVLT delayed recall: 2nd quintile: 1.15, p: .4459, 3rd quintile: 0.600, p: .0890†, 4th quintile: 0.860, p: .4964, 5th quintile: 0.780, p: .2926, HVLT immediate recall: 2nd quintile: 1.07, p: .7138, 3rd quintile 0.876, p: .4839, 4th quintile: 0.947, p: .7753, 5th quintile: 1.00, p: .9955	HVLT delayed memory	Lowest quintile	Discrete-time Cox proportional hazard regression models	Quintiles	0.1			Total PA amount (2th quintile)	1.15	1.14112	1.1593	0.8	0.816327	1.69	1.58092										94	USA	2016	73.8	1	0	0	0	1	1	0	1	9	5	3	0	1	1	WHAS II (The Women’s Health and Aging Study II)
Clark 2016 (3rd quintile, delayed recall)	HR for cognitive impairment according to PA quintiles (1st quintile always reference): HVLT delayed recall: 2nd quintile: 1.15, p: .4459, 3rd quintile: 0.600, p: .0890†, 4th quintile: 0.860, p: .4964, 5th quintile: 0.780, p: .2926, HVLT immediate recall: 2nd quintile: 1.07, p: .7138, 3rd quintile 0.876, p: .4839, 4th quintile: 0.947, p: .7753, 5th quintile: 1.00, p: .9955	HVLT delayed memory	Lowest quintile	Discrete-time Cox proportional hazard regression models	Quintiles	0.1			Total PA amount (3rd quintile)	0.6	0.612596	0.587315	0.32	0.343348	1.09	1.08028										94	USA	2016	73.8	1	0	0	0	1	1	0	1	9	5	3	0	1	1	WHAS II (The Women’s Health and Aging Study II)
Clark 2016 (4th quintile, delayed recall)	HR for cognitive impairment according to PA quintiles (1st quintile always reference): HVLT delayed recall: 2nd quintile: 1.15, p: .4459, 3rd quintile: 0.600, p: .0890†, 4th quintile: 0.860, p: .4964, 5th quintile: 0.780, p: .2926, HVLT immediate recall: 2nd quintile: 1.07, p: .7138, 3rd quintile 0.876, p: .4839, 4th quintile: 0.947, p: .7753, 5th quintile: 1.00, p: .9956	HVLT delayed memory	Lowest quintile	Discrete-time Cox proportional hazard regression models	Quintiles	0.1			Total PA amount (4th quintile)	0.86	0.866262	0.853578	0.55	0.575916	1.33	1.28751										94	USA	2016	73.8	1	0	0	0	1	1	0	1	9	5	3	0	1	1	WHAS II (The Women’s Health and Aging Study II)
Clark 2016 (5th quintile, delayed recall)	HR for cognitive impairment according to PA quintiles (1st quintile always reference): HVLT delayed recall: 2nd quintile: 1.15, p: .4459, 3rd quintile: 0.600, p: .0890†, 4th quintile: 0.860, p: .4964, 5th quintile: 0.780, p: .2926, HVLT immediate recall: 2nd quintile: 1.07, p: .7138, 3rd quintile 0.876, p: .4839, 4th quintile: 0.947, p: .7753, 5th quintile: 1.00, p: .9957	HVLT delayed memory	Lowest quintile	Discrete-time Cox proportional hazard regression models	Quintiles	0.1			Total PA amount (5th quintile)	0.78	0.78895	0.770873	0.48	0.506329	1.25	1.21951										94	USA	2016	73.8	1	0	0	0	1	1	0	1	9	5	3	0	1	1	WHAS II (The Women’s Health and Aging Study II)
Clark 2016 (2nd quintile, immediate recall)	HR for cognitive impairment according to PA quintiles (1st quintile always reference): HVLT delayed recall: 2nd quintile: 1.15, p: .4459, 3rd quintile: 0.600, p: .0890†, 4th quintile: 0.860, p: .4964, 5th quintile: 0.780, p: .2926, HVLT immediate recall: 2nd quintile: 1.07, p: .7138, 3rd quintile 0.876, p: .4839, 4th quintile: 0.947, p: .7753, 5th quintile: 1.00, p: .9958	HVLT immediate recall	Lowest quintile	Discrete-time Cox proportional hazard regression models	Quintiles	0.1			Total PA amount (2th quintile)	1.07	1.06613	1.07403	0.75	0.769231	1.54	1.4611										94	USA	2016	73.8	1	0	0	0	1	1	0	1	9	5	3	0	1	1	WHAS II (The Women’s Health and Aging Study II)
Clark 2016 (3rd quintile, immediate recall)	HR for cognitive impairment according to PA quintiles (1st quintile always reference): HVLT delayed recall: 2nd quintile: 1.15, p: .4459, 3rd quintile: 0.600, p: .0890†, 4th quintile: 0.860, p: .4964, 5th quintile: 0.780, p: .2926, HVLT immediate recall: 2nd quintile: 1.07, p: .7138, 3rd quintile 0.876, p: .4839, 4th quintile: 0.947, p: .7753, 5th quintile: 1.00, p: .9959	HVLT immediate recall	Lowest quintile	Discrete-time Cox proportional hazard regression models	Quintiles	0.1			Total PA amount (3rd quintile)	0.876	0.881646	0.870203	0.6	0.625	1.27	1.23661										94	USA	2016	73.8	1	0	0	0	1	1	0	1	9	5	3	0	1	1	WHAS II (The Women’s Health and Aging Study II)
Clark 2016 (4th quintile, immediate recall)	HR for cognitive impairment according to PA quintiles (1st quintile always reference): HVLT delayed recall: 2nd quintile: 1.15, p: .4459, 3rd quintile: 0.600, p: .0890†, 4th quintile: 0.860, p: .4964, 5th quintile: 0.780, p: .2926, HVLT immediate recall: 2nd quintile: 1.07, p: .7138, 3rd quintile 0.876, p: .4839, 4th quintile: 0.947, p: .7753, 5th quintile: 1.00, p: .9960	HVLT immediate recall	Lowest quintile	Discrete-time Cox proportional hazard regression models	Quintiles	0.1			Total PA amount (4th quintile)	0.947	0.949602	0.944315	0.65	0.673575	1.37	1.32112										94	USA	2016	73.8	1	0	0	0	1	1	0	1	9	5	3	0	1	1	WHAS II (The Women’s Health and Aging Study II)
Clark 2016 (5th quintile, immediate recall)	HR for cognitive impairment according to PA quintiles (1st quintile always reference): HVLT delayed recall: 2nd quintile: 1.15, p: .4459, 3rd quintile: 0.600, p: .0890†, 4th quintile: 0.860, p: .4964, 5th quintile: 0.780, p: .2926, HVLT immediate recall: 2nd quintile: 1.07, p: .7138, 3rd quintile 0.876, p: .4839, 4th quintile: 0.947, p: .7753, 5th quintile: 1.00, p: .9961	HVLT immediate recall	Lowest quintile	Discrete-time Cox proportional hazard regression models	Quintiles	0.1			Total PA amount (5th quintile)	1	1	1	0.04	0.0442478	25	7.35294										94	USA	2016	73.8	1	0	0	0	1	1	0	1	9	5	3	0	1	1	WHAS II (The Women’s Health and Aging Study II)
Dregan 2013 (women)	Regression coefficients with 95 % CIs for cognition according to PA amount (ref: never reported activity for 4 days or more a week): Men:, memory: somewhat active 0.08 (0.03, 0.14), active 0.17 (0.14, 0.21), very active 0.12 (0.08, 0.16), Women:memory: somewhat active -0.08 (-0.14, -0.03), active 0.03 (-0.01, 0.07), very active 0.02 (-0.02, 0.06)	Participants were asked to learn 10 unrelated words and perform two recall tasks, one immediate and one delayed. The delayed task was performed after the executive functioning tests were performed. Immediate and delayed recall tests have been used in previous studies (Baars et al. 2009). Participants’ performance on the two memory tests was standardized and scores were combined to provide an over…	Never	Multivariable regression	Four categories				PA 1-3 times/month (adjusted for intensity)									0.027	0.027		-0.03	-0.03		0.084	0.084	5739	UK	2013	33	1	0	0	0	1	1	1	3	17	8	3	0	4	1	NCDS (the National Child Development Study, a nationally representative cohort study of all children born in Great Britain during 1 week in March 1958)
Dregan 2013 (men)	Regression coefficients with 95 % CIs for cognition according to PA amount (ref: never reported activity for 4 days or more a week): Men:, memory: somewhat active 0.08 (0.03, 0.14), active 0.17 (0.14, 0.21), very active 0.12 (0.08, 0.16), Women:memory: somewhat active -0.08 (-0.14, -0.03), active 0.03 (-0.01, 0.07), very active 0.02 (-0.02, 0.06)	Participants were asked to learn 10 unrelated words and perform two recall tasks, one immediate and one delayed. The delayed task was performed after the executive functioning tests were performed. Immediate and delayed recall tests have been used in previous studies (Baars et al. 2009). Participants’ performance on the two memory tests was standardized and scores were combined to provide an over…	Never	Multivariable regression	Four categories				PA 1-3 times/month (adjusted for intensity)									0.043			-0.037	-0.037		0.122	0.122	5572	UK	2013	33	1	0	0	0	1	1	1	3	17	8	3	0	4	1	NCDS (the National Child Development Study, a nationally representative cohort study of all children born in Great Britain during 1 week in March 1958)
Gaertner 2017	Regression coefficients for cognition according to PA amount (ref: no exercise): Memory: < 2h per week: 0.09 (0.01, 0.18), at least 2h per week: 0.08 (-0.02, 0.19)	Immediate (Trial 1–3) and delayed (Trial 4) recall of a 10-word list from CERAD	No PA	Linear regression	Three categories				< 2h of PA/wk									0.034			-0.038	-0.038		0.105	0.105	1624	Japan	2017	44.8	1	0	0	0	0	0	0	3	7	3	2	0	4	1	DEGS1-MH (the German Health Interview and Examination Survey for Adults)
Gardener 2016	Regression coefficients for cognition if ideal PA: ≥150 min/wk moderate intensity or ≥75 min/wk vigorous intensity, or equivalent combination (ref. not ideal PA): Episodic memory: 0.010, SE 0.092, p: 0.915.	Episodic memory was assessed with 3 subscores on a 12- word 5 trial list-learning task: list learning total score, delayed recall score, and delayed recognition score.	PA: <150 min/wk moderate intensity or <75 min/wk vigorous intensity	Linear regression	Dichotomous			0.463	PA: ≥150 min/wk moderate intensity or ≥75 min/wk vigorous intensity									0.00463			-0.073617			0.082877		638	United States	2016	64.5	1	0	0	0	0	1	1	3	13	12	2	0	2	1	NOMAS (the Northern Manhattan Study)
Kooistra 2014	Regression coefficients for cognition according to PA (MET-hours per week, SDs): Memory: -0.02 (95% CI -0.07, 0.03). Executive functioning 0.02 (-0.03, 0.07).	The composite score for memory included immediate and delayed recall of the 15-word learning test (a modification of the Rey Auditory Verbal Learning test) [25], and the delayed recall of the ReyeOsterrieth Complex figure test [26].		Linear regression	Continuous				MET-hours per week, SDs									-0.02			-0.07			0.03		473	The Netherlands	2014	59	1	0	0	1	1	1	1	3	3.9	12	3	0	2	1	SMART-MR m the Second Manifestations of ARTerial disease-Magnetic Resonance)
Salthouse 2014	Standardized relation of all PA with change in memory young group -0.17, p> 0.01, midlife 0.18, p> 0.01, old group 0.17, p> 0.03	Memory Logical Memory: Recall idea units across three stories. Word Recall: Recall words across four trials of the same word list. Paired Associates: Recall response terms when presented with a stimulus item.		Second-order latent growth model for change in cognition, regression analysis	Continuous				PA hours per month									0.18			-0.3941			0.3632		557	USA	2014	52.9	0	0	1	0	0	1	0	3	4.5	3	3	0	2	1	VCAP (the Virginia Cognitive Aging Study)
Singh-Manoux 2005 (High PA)	OR for ranking in the lowest-functioining quintile of cognitive subdomain (ref. High PA): Memory: Medium PA 0.92 (95% CI 0.76, 1.12), low PA: 0.99 (0.80, 1.23),	The first test was a 20-word free-recall test of short-term memory. Participants were presented a list of 20 words, each of 1 or 2 syllables (ream, latch, hot, skirt, jab, clog, mare, else, wage, jowl, chap, trout, blot, reek, tape, dusk, list, smug, duck, big), at 2-second intervals and then asked to recall in writing as many of the words as they could in any order. They had 2 minutes to do so.	Less than 2 hours per week of moderate activity and less than 1 hour per week of vigorous physical activity	Binary logistic regression analyses	Three categories	0.2			2.5 hours or more per week of moderate physical activity or 1 hour or more per week of vigorous physical activity		0.991984	0.99	0.8	0.833333	1.23	1.17591										3889	UK	2005	45	0	0	1	1	0	1	1	3	11	11	1	0	1	1	Whitehall II
Singh-Manoux 2005 (Medium PA)	OR for ranking in the lowest-functioining quintile of cognitive subdomain (ref. High PA): Memory: Medium PA 0.92 (95% CI 0.76, 1.12), low PA: 0.99 (0.80, 1.23)	The first test was a 20-word free-recall test of short-term memory. Participants were presented a list of 20 words, each of 1 or 2 syllables (ream, latch, hot, skirt, jab, clog, mare, else, wage, jowl, chap, trout, blot, reek, tape, dusk, list, smug, duck, big), at 2-second intervals and then asked to recall in writing as many of the words as they could in any order. They had 2 minutes to do so.	Less than 2 hours per week of moderate activity and less than 1 hour per week of vigorous physical activity	Binary logistic regression analyses	Three categories	0.2			More than 2 hours per week but less than 2.5 hours per week of moderate activity and less than 1 hour per week of vigorous physical activity		0.934959	0.92	0.76	0.798319	1.12	1.09375										2347	UK	2005	45	0	0	1	1	0	1	1	3	11	11	1	0	1	1	Whitehall II
Sabia 2017	15-y decline in memory: MVPA < 2.5 hours per week: -0.46 (-0.50 to -0.42) and ≥ 2.5 hours per week: -0.48 (-0.53 to -0.44), p-value for difference 0.45. 15-y decline in reasoning: MVPA < 2.5 hours per week: -0.41 (-0.44 to -0.39) and ≥ 2.5 hours per week: -0.43 (-0.45 to -0.41), p-value for difference 0.29. 15-y decline in fluency: MVPA < 2.5 hours per week: -0.59 (-0.62 to -0.56) and ≥ 2.5 hours…	20-word free-recall test of short-term memory	MVPA < 2.5h/wk	Linear mixed models	Dichotomous			0.5	MVPA ≥ 2.5h/wk									-0.1125	-0.015		-0.4545	-0.0606		0.22875	0.0305	7424	United Kingdom	2017	54.8	1	0	0	0	1	1	1	3	15	16	3	0	5	1	Whitehall II
Wang 2013	Adjusted Differences of Cognitive Decline in Standardized Scores (Standard Error Estimates in Parentheses)−.08 (.04)*. P< 0.05. Positive parameter estimates indicate more cognitive decline while negative parameter estimates indicate less cognitive decline. (The other way around than in our meta-analysis)	Episodic memory was assessed using three tests: Word List Learning, Word List Recall, and IU Story Recall. The Word List Learning test consisted of a 10-item, three-trial word list in which free recall was taken after each learning trial and again after a brief delay (5min). The score was the total number of words recalled across the three learning trials (range 0–30) and at delay (range 0–10) wi…	Lowest tertile	Analysis of covariance (ANCOVA) models	Dichotomous			0.47	Two higher tertiles according to summed frequency of gardening, walking and attending group exercises									0.0376			0.000752			0.074448		1463	China	2013	71	1	0	0	1	1	1	1	3	2.4	7	2	0	2	1	a longitudinal population-based study of aging (two counties in Sichuan province and two in Shandong province in China)
Weuve 2004	Mean Differences in Change in Cognitive Function Scores by Quintile of Physical Activity: Adjusted mean difference (lowest quintile 1 reference): Quintile2: 0.04 (95% CI 0 to 0.07) Quintile 3: 0.01 (−0.02 to 0.04) Quintile 4: 0.04 (0.01 to 0.08) Quintile 5: 0.07 (0.04 to 0.11)	The East Boston Memory Test (EBMT) to assess immediate (n=18055) and delayed (n=18029) paragraph recall. Additionally, the TICS 10- word list recall.	Lowest quintile (< 5.2 MET-hours per week)	Linear regression	Quintiles				Quintile 2 (5.2-10.0 MET-hours per week)									0.023			0.005			0.041		14363	USA	2004	74.2	1	0	0	1	1	1	1	1	1.8	17	2	0	2	1	Nurses’ Health Study
Wolinsky 2011 (Immediate recall)	Stantardized regression coefficients for cognition if engages in vigorous PA at least 3 times/wk: Immediate wrod recall: 0.01, p> 0.05, Delayed word recall: -0.00, p> 0.05	Immediate word recall, Delayed Word recall	Vigorous PA < 3 times/wk	Multivariable linear regression	Dichotomous			0.47	Vigorous PA at least 3 times/wk									0.0047			-0.01034			0.01974		4211	USA	2011	77.7	0	0	1	1	1	1	1	3	7.2	33	3	0	4	1	AHEAD (the Survey on Assets and Health Dynamics among the Oldest Old)
Wolinsky 2011 (Delayed recall)	Stantardized regression coefficient coefficients for cognition if engages in vigorous PA at least 3 times/wk: Immediate wrod recall: 0.01, p> 0.05, Delayed word recall: -0.00, p> 0.05	Immediate word recall, Delayed Word recall	Vigorous PA < 3 times/wk	Multivariable linear regression	Dichotomous			0.47	Vigorous PA at least 3 times/wk									0			-0.01081			0.01927		4033	USA	2011	77.7	0	0	1	1	1	1	1	3	7.2	33	3	0	4	1	AHEAD (the Survey on Assets and Health Dynamics among the Oldest Old)
Zhu 2017	Standardized regression coefficient quartile 2: 0.12, SE 0.04, p-value 0.01, Quartile 3 0.21, SE 0.05, p < 0.001, quartile 4 (high PA) 0.22, SE 0.05, p-value < 0.001	Word list learning score	Lowest quartile (average 0,5 min of MVPA/day)	General linear regression models	Quartiles				Quartile 2 (average MVPA 3,7 min/day)									0.096			0.046			0.145		5160	USA	2017	69.7	0	0	1	1	1	1	1	3	2.9	8	2	1	2	1	REGARDS (REasons for Geographic and Racial Differences in Stroke)
Bosma 2002 (total recall)	Regression coefficient for cognitive decline according to participating in physical activities 0.09 (p > 0.10) (total recall)	Total recall (immediate recall sub-tasks)	< 1h PA/wk	Ordinary least-squares regression	Dichotomous		2.5	0.495	PA at least one hour per week								0.09	0.01782			-0.099			0.1881		827	the Netherlands	2002	62.8	1	0	0	1	0	1	0	3	3	5	3	0	2	1	MAAS (Maastricht Aging Study)
Bosma 2002 (delayed recall)	Regression coefficient for cognitive decline according to participating in physical activities 0.08 (p > 0.10) (total recall)	Delayed recall	< 1h PA/wk	Ordinary least-squares regression	Dichotomous		2.5	0.495	PA at least one hour per week								0.08	0.01584			-0.0891			0.16335		827	the Netherlands	2002	62.8	1	0	0	1	0	1	0	3	3	5	3	0	2	1	MAAS (Maastricht Aging Study)
Robinson 2018	Episodic memory regression coefficient for latent change 0.14 (p-value < 0.001) (standardized estimates)	Episodic memory: immediate and delayed word list recall scores.		SEM (latent slope)	Continuous				Frequency of vigorous and moderate physical was self-reported for work, leisure and home for winter and summer. The highest frequency (from 1 to 6) for either moderate or vigorous from either work, leisure or home was averaged for summer and winter.									0.14	0.0155556		0.06	0.00666667		0.22	0.0244444	2693	USA	2018	46.8	0	0	1	1	0	1	0	3	9	5	3	0	2	1	MIDUS (The Midlife in United States Study)
Taivalantti 2020 (Men)	Regression coefficient with 95% CI for total errors adjusted for physical activity Men: -1,614 (-2,908 - (-0,321)) ja women: unstandardized regression coefficient -0,650 (95% CI -1,589 - 0.289). (For first trial memory score men unstandardized regression coefficient 0.298 (0.006 -0.590) ja women: 0.292 (0.004 - 0.585).) Inverted values in the analyses (less mistakes is better)	Paired Associative Learning (total errors adjusted and first trial memory score)		Linear regression model	Dichotomous		14.3	0.468	At least one hour of brisk physical activity								1.614	0.0528218	0.00352145	0.321	0.0105055	0.000700364	2.908	0.0951709	0.00634473	2162	Finland	2020	31	0	0	1	0	0	1	1	3	15	4	2	0	4	1	The Northern Finland Birth Cohort
Taivalantti 2020 (Women)	Regression coefficient with 95% CI for total errors adjusted for physical activity Men: -1,614 (-2,908 - (-0,321)) ja women: unstandardized regression coefficient -0,650 (95% CI -1,589 - 0.289). (For first trial memory score men unstandardized regression coefficient 0.298 (0.006 -0.590) ja women: 0.292 (0.004 - 0.585).) Inverted values in the analyses (less mistakes is better)	Paired Associative Learning (total errors adjusted and first trial memory score)		Linear regression model	Dichotomous		10.8	0.413	At least one hour of brisk physical activity								0.65	0.0248565	0.0016571	-0.289	-0.0110516	-0.000736772	1.589	0.0607645	0.00405097	2867	Finland	2020	31	0	0	1	0	0	1	1	3	15	4	2	0	4	1	The Northern Finland Birth Cohort
Krell-Roesch 2021 J Alz Dis	Standardized regression coefficient estimates for light PA (regression coefficient, SE, p-value) for change in memory -0,011 (0,013) p 0.389 language -0,012 (0.012) p 0.295 visuospatial -0.002 (0.009) p 0.819 attention -0.009 (0.013) p 0.473 global -0.009 (0.012) p 0.447	Memory (delayed recall trials from Auditory Verbal Learning Test [28], Wechsler Memory Scale-Revised [29], Logical Memory and Visual Reproduction subtests). We then created domain-specific z-scores by z-scoring the average of the test-specific z-scores, and also created a global z-score by zscoring the average of the domain-specific z-scores.	None-active	Linear mixed-effect models	Four categories				Increasing intensity of at least 1 to 2 times per week									0.076			0.0003			0.152		2060	USA	2021	78.8	1	0	0	0	1	1	0	3	5.8	7	3	0	5	1	MCSA (Mayo Clinic Study of Aging)
Loprinzi 2019	Standardized regression coefficients for change in memory (ref low PA) moderate 0.15 (0.01 to 0.28)	Factor scores of EF and memory from MMSE, List Learning, Digit Span, Stroop, Clock Drawing, Figure copying, Letter fluency	Low PA	Linear regression	Three categories				Paffenbarger physical activity score moderate									0.046			-0.071			0.164		862	USA	2019	56.5	0	0	1	0	1	1	1	3	2	13	3	0	2	1	Boston Puerto Rican Health Study
Sharifian 2020	Standardized regression coefficient for latent change in episodic memory 0.04, SE 0.02 p-value =0.020.	Episodic memory functioning was measured using the immediate and delayed recall trials from the Rey Auditory-Verbal Learning test.		SEM (latent change in cognition in a mediation model)	Continuous				Total PA score based on intensity and frequency									0.04	0.00547945		0.001	0.000136986		0.079	0.0108219	3707	USA	2020	55.8	0	0	1	1	1	1	0	3	7.3	10	3	0	2	1	MIDUS (The Midlife in United States Study)
Dintica 2021	OR of belonging to trajectory "below average EM at baseline and fast decline" is 0.93 (0.83 to 1.04) ). Ref is trajectory of" above average EM at baseline and stable over time".	Episodic memory was measured using CERAD (Consortium to Establish a Registry for Alzheimer’s Disease) Word List Memory, Recall, and Recognition, immediate and delayed recall of the East Boston Story, and Logical Memory immediate and delayed recall. The test results are combined to an overall z-score.		Cognitive trajectories with growth mixture model, multinomial logistic regression for associations	Continuous	0.063457			Hours per week of PA		0.934149	0.93	0.83	0.839051	1.04	1.03737		0.04	0.005		-0.02	-0.0025		0.1	0.0125	766	USA	2021	79.4	0	0	1	0	1	1	1	3	8	12	3	0	3	1	MAP (The Rush Memory and Aging Project)
Fassier 2022 (Tertile 2)	OR for being in the decline trajectory (vs high stable) tertile 2 (tertile 1 is reference) 1.02 (0.78 to 1.33) and for tertile 3 0.81 (0.61 to 1.07) for EM	Verbal memory score (EM) is the average of the z-scores of the immediate and delayed recalls of the East Boston Memory Test and the immediate and delayed recalls of the TICS 10-word list.	Lowest tertile	Latent process mixed model for cognition trajectories, multinomial logistic regression for associations	Tertiles	0.074			Tertile 2 : tertiles of MET-hours per week in vigorous PA (all PA except walking)		1.01849	1.02	0.78	0.792909	1.33	1.2983		-0.01	-0.000666667		-0.16	-0.0106667		0.14	0.00933333	1305	USA	2022	62	1	0	0	0	1	1	1	1	15	17	3	0	3	1	NHS (The Nurses' Health Study)
Fassier 2022 (Tertile 3)	OR for being in the decline trajectory (vs high stable) tertile 2 (tertile 1 is reference) 1.02 (0.78 to 1.33) and for tertile 3 0.81 (0.61 to 1.07) for EM	Verbal memory score (EM) is the average of the z-scores of the immediate and delayed recalls of the East Boston Memory Test and the immediate and delayed recalls of the TICS 10-word list.	Lowest tertile	Latent process mixed model for cognition trajectories, multinomial logistic regression for associations	Tertiles	0.074			Tertile 3 : tertiles of MET-hours per week in vigorous PA (all PA except walking)		0.821551	0.81	0.61	0.628128	1.07	1.06449		0.12	0.008		-0.04	-0.00266667		0.27	0.018	1360	USA	2022	62	1	0	0	0	1	1	1	1	15	17	3	0	3	1	NHS (The Nurses' Health Study)
Gafni 2022 (immediate recall)	Standardized regression coefficients with SE and p-value for meeting or exceeding MVPA recommendation (ref not meeting): DSST 1.05, SE 0.73, p-value 0.149, Stroop -0.12, SE 0.50, p-value 0.811, RAVLT immediate recall 0.00, SE 0.08, p-value 0.999, RAVLT short delay recall -0.18, SE 0.14, p-value 0.186, RAVLT long delaye recall -0.22, SE 0.15, p-value 0.130, category fluency 0.51, SE 0.25, p-value …	RAVLT immediate recall	Not meeting MVPA recommendation	Mediation model for associations, group-based trajectory modeling procedure for physical activity	Dichotomous			0.494	Meeting or exceeding PA recommendation									0	0		-0.07904	-0.007904		0.07904	0.007904	1939	USA	2022	45.2	0	0	1	0	1	1	1	3	10	8	2	0	4	1	CARDIA (Coronary Artery Risk Development in Young Adults)
Gafni 2022 (short delay recall)	Standardized regression coefficients with SE and p-value for meeting or exceeding MVPA recommendation (ref not meeting): DSST 1.05, SE 0.73, p-value 0.149, Stroop -0.12, SE 0.50, p-value 0.811, RAVLT immediate recall 0.00, SE 0.08, p-value 0.999, RAVLT short delay recall -0.18, SE 0.14, p-value 0.186, RAVLT long delay recall -0.22, SE 0.15, p-value 0.130, category fluency 0.51, SE 0.25, p-value 0…	RAVLT short delay recall	Not meeting MVPA recommendation	Mediation model for associations, group-based trajectory modeling procedure for physical activity	Dichotomous			0.494	Meeting or exceeding PA recommendation									-0.08892	-0.008892		-0.2223	-0.02223		0.04446	0.004446	1939	USA	2022	45.2	0	0	1	0	1	1	1	3	10	8	2	0	4	1	CARDIA (Coronary Artery Risk Development in Young Adults)
Gafni 2022 (long delay recall)	Standardized regression coefficients with SE and p-value for meeting or exceeding MVPA recommendation (ref not meeting): DSST 1.05, SE 0.73, p-value 0.149, Stroop -0.12, SE 0.50, p-value 0.811, RAVLT immediate recall 0.00, SE 0.08, p-value 0.999, RAVLT short delay recall -0.18, SE 0.14, p-value 0.186, RAVLT long delaye recall -0.22, SE 0.14, p-value 0.130, category fluency 0.51, SE 0.25, p-value …	RAVLT long delay recall	Not meeting MVPA recommendation	Mediation model for associations, group-based trajectory modeling procedure for physical activity	Dichotomous			0.494	Meeting or exceeding PA recommendation									-0.10868	-0.010868		-0.247	-0.0247		0.02964	0.002964	1939	USA	2022	45.2	0	0	1	0	1	1	1	3	10	8	2	0	4	1	CARDIA (Coronary Artery Risk Development in Young Adults)
Hakala 2019	Strandardized regression coefficients for cognition for physical activity index in young adulthood: PAL (the Paired Associated Learning) -0.010 (95% CI -0.081 to 0.061)	CANTAB: PAL		Linear regression	Continuous				Standardized physical activity index based on duration, frequency and intensity									-0.01	-0.000588235		-0.081	-0.00476471		0.061	0.00358824	1359	Finland	2019	24	1	0	0	0	1	1	1	3	17	9	2	0	4	1	The Cardiovascular Risk in Young Finns Study
Henstra 2022	Standardized regression coefficients and p-values for non-depressed Model 2 Verbal memory 0.052 0.11	Verbal memory, a test for memory function, comprised the total number of correct words on the 5 tasks and delayed recall task of the 10-word auditory verbal learning test.		Linear mixed models	Continuous				Standardized z-scores of MET-minutes									0.312	0.052		-0.06	-0.01		0.72	0.12	70	the Netherlands	2022	70.1	0	0	1	0	1	1	0	3	6	6	3	0	5	1	sourced from general practitioners in 5 regions throughout the Netherlands
Stenling 2021	Regression coefficient with 95% CI for baseline PA 0.031 (-0.051 to 0.114)	Episodic memory: (1) Action Recall (AR), in which the participants were instructed to perform 16 verb-noun actions (e.g. lift the book). After all actions had been completed, free recall followed. The number of correctly recalled sentences (verb + noun) was used. (2) Sentence Recall (SR): participants studied 16 verb-noun sentences written on separate sheets. Each sentence was also read aloud by …		Baysian multilevel models for path analyses for associations (both for between-individual and within-individual level, multi-level growth curve model for cognition)	Continuous		12.1	1.4	Frequency of PA (grand-mean centered)								0.031	0.00358678	0.000717355	-0.051	-0.00590083	-0.00118017	0.114	0.0131901	0.00263802	1719	Sweden	2021	61.5	0	0	1	0	0	1	0	3	11.6	5	3	0	5	1	the Betula prospective cohort study
Li 2022	Mean differences in rate of change in memory: (ref persistently low): persistently moderate 0.001 (-0.005, 0.007), p=0.790	Test of immediate and delayed word recall of 10 unrelated words.	Persistently low	Linear mixed models	Five trajectory categories (two change categories)				PA trajectories of increasing PA amount									0.024			0.0015			0.046		5145	The United Kingdom	2022	58.1	1	0	0	0	1	1	1	3	10	17	3	0	5	1	ELSA (the English Longitudinal Study of Ageing)
Csajbok 2022 (first 3-year interval)	Unstandardized regression coefficients for the association of physical activity with cognitive function: 0.108 (95% CI 0.086 to 0.130). SDs for change in cognition were received via email.	Delayed recall of auditory verbal learning test		Mediation model + cross-lagged panel model	Continuous		2.154	0.67	Frequency of moderate PA								0.108	0.0335933	0.0167967	0.086	0.0267502	0.0133751	0.13	0.0404364	0.0202182	51191	Europe	2022	64.8	0	0	1	1	0	0	0	3	2	3	3	0	4	1	SHARE (Survey of Health, Aging and Retirement in Europe)
Csajbok 2022 (second 3-year interval)	Unstandardized regression coefficients for the association of physical activity with cognitive function: 0.101 (95% CI 0.081 to 0.121)	Delayed recall of auditory verbal learning test		Mediation model + cross-lagged panel model	Continuous		2.173	0.67	Frequency of moderate PA								0.101	0.0311413	0.0155706	0.081	0.0249747	0.0124873	0.121	0.0373079	0.0186539	51191	Europe	2022	64.8	0	0	1	1	0	0	0	3	2	3	3	0	4	1	SHARE (Survey of Health, Aging and Retirement in Europe)
Younan 2022 (follow-up cognition)	Means and SDs in CVLT pre: no activity (n=917) 24.38 +/- 6.88, some activity (n=91) 24.49 +/- 7.12, 2-4 episodes per week (n=376) 24.52 +/- 7.37, > 4 episodes per week 24.91 +/- 7.47, post: no activity 21.24 +/- 8.45, some activity 21.91 +/- 8.55, 2-4 episodes per week 20.60 +/- 8.68, > 4 episodes 21.33 +/- 8.67	CVLT (telephone-based, immediate recall)	1	Means and SDs pre and post	Four categories		8.548		Frequency of PA								0.207	0.0242162		-0.912	0.00283297		0.499	0.0583762		1721	USA	2022	82	1	0	0	0	0	0	0	1	6.2	0	3	0	4	1	WHIMS-ECHO (Women’s Health Initiative (WHI) Memory Study (WHIMS)-Epidemiology of Cognitive Health Outcomes (WHIMS-ECHO) study)
Young 2016 (follow-up cognition)	Means ans SDs for episodic memory: Time point 1 super vets 28.42(13.44) controls 30.71 (11.91) and time point 2 supervets 28.33 (11.13), controls 26.15(14.02)	20-Word Item Episodic Memory Task (Rusted & Warburton, 1989)	Non-superveteran (no background of competitive sports as a veteran)	Means and SDs pre and post	Dichotomous		12.4085	0.498	Superveteran (background of competitive sports as a veteran)								2.18	0.0874915		-5.424	-0.217685		9.784	0.392668		42	UK	2016	68.1	1	0	0	0	0	0	0	3	1	0	3	0	4	1	Superveterans and controls
Jang 2022	Unstandardized regression coefficient for low physical activity -0.03 (p-value 0.874)	The word list recognition test score ( The word list recognition test measures recognition ability. The goal was to distinguish between the 10 words in the word list memory test and 10 new words. The maximum possible score was 10.)	IPAQ-based weekly physical activity (kcal/week) is less than 495.65 kcal/ week in males, 283.5 kcal/week in females	Univariate regression analysis	Dichotomous		1.64	0.292	IPAQ-based weekly physical activity (kcal/week) is at least 495.65 kcal/ week in males, 283.5 kcal/week in females, and at least the 20% threshold in KFACS (the Korean Aging and Frailty Cohort Study)								0.03	0.00534146		-0.31	-0.0551951		0.37	0.065878		851	Korea	2022	77.6	0	0	1	0	0	0	0	3	2	0	3	0	2	1	KFACS (the Korean Frailty and Aging Cohort Study)
Hammond 2022	Unstandardized regression coefficients (SE, p-value) for memory: <30 minutes: -0.02 (0.19) 0.900; 30 minutes to <1 hour: 0.16 (0.13) 0.239; 1 hour to <2 hours: 0.34 (0.09) <0.001 ; ≥2 hours 0.34 (0.08) <0.001	RAVLT immediate and delayed recall	Never	Linear regression	Five categories		4.02		< 30 minutes per day									0.041			0.025			0.057		30173	Canada	2022	61.63	1	0	0	1	1	1	1	3	3	21	3	0	4	1	CLSA (the Canadian Longitudinal Study on Aging)
Young 2016 (change in cognition)	Means ans SDs for episodic memory: Time point 1 super vets 28.42(13.44) controls 30.71 (11.91) and time point 2 supervets 28.33 (11.13), controls 26.15(14.02)	20-Word Item Episodic Memory Task (Rusted & Warburton, 1989)	Non-superveteran (no background of competitive sports as a veteran)	Means and SDs pre and post	Dichotomous		12.67	0.498	Superveteran (background of competitive sports as a veteran)								4.47	0.175695		-3.29	-0.129315		12.23	0.480706		42	UK	2016	68.1	1	0	0	0	0	0	0	3	1	0	3	0	2	1	Superveterans and controls
Bryan 2002 (follow-up immediate recall)	Means and SDs for none exercise and some exercise for different cognitive measures and F values from ANOVA for interaction with time: picture recall-immediate: Time point 2: None: 5.20 (2.40), Some: 5.52 (2.32) , Time point 1: None 5.74 (2.32) and Some 5.98 (2.18), F for interaction with time < 1 (df 1643). Picture recall-delayed: Time point 2 None 3.96 (2.42) and Some 4.23 (2.50), p >0.05, Time …	Immediate picture recall	Has not exercised or walked during the last two weeks	Repeated measures ANOVAs	Dichotomous		2.371	0.493	Has exercised or walked during the last two weeks								0.32	0.0665373		0.014	0.00291101		0.626	0.130164		945	Australia	2002	76.85	0	0	1	1	1	1	0	3	2	6	3	0	4	1	ALSA the Australian Longitudinal Study of Ageing)
Bryan 2002 (follow-up delayed recall)	Means and SDs for none exercise and some exercise for different cognitive measures and F values from ANOVA for interaction with time: picture recall-immediate: Time point 2: None: 5.20 (2.40), Some: 5.52 (2.32) , Time point 1: None 5.74 (2.32) and Some 5.98 (2.18), F for interaction with time < 1 (df 1643). Picture recall-delayed: Time point 2 None 3.96 (2.42) and Some 4.23 (2.50), p >0.05, Time …	Delayed picture recall	Has not exercised or walked during the last two weeks	Repeated measures ANOVAs	Dichotomous		2.456	0.493	Has exercised or walked during the last two weeks								0.27	0.0541979		-0.047	-0.00943445		0.587	0.11783		945	Australia	2002	76.85	0	0	1	1	1	1	0	3	2	6	3	0	4	1	ALSA the Australian Longitudinal Study of Ageing)
Bryan 2002 (follow-up symbol recall)	Means and SDs for none exercise and some exercise for different cognitive measures and F values from ANOVA for interaction with time: picture recall-immediate: Time point 2: None: 5.20 (2.40), Some: 5.52 (2.32) , Time point 1: None 5.74 (2.32) and Some 5.98 (2.18), F for interaction with time < 1 (df 1643). Picture recall-delayed: Time point 2 None 3.96 (2.42) and Some 4.23 (2.50), p >0.05, Time …	Symbol recall from Digit Symbol Substitution Test	Has not exercised or walked during the last two weeks	Repeated measures ANOVAs	Dichotomous		1.964	0.493	Has exercised or walked during the last two weeks								0.15	0.0376527		-0.104	-0.0261059		0.404	0.101411		945	Australia	2002	76.85	0	0	1	1	1	1	0	3	2	6	3	0	4	1	ALSA the Australian Longitudinal Study of Ageing)
Bryan 2002 (change in immediate recall)	Means and SDs for none exercise and some exercise for different cognitive measures and F values from ANOVA for interaction with time: picture recall-immediate: Time point 2: None: 5.20 (2.40), Some: 5.52 (2.32) , Time point 1: None 5.74 (2.32) and Some 5.98 (2.18), F for interaction with time < 1 (df 1643). Picture recall-delayed: Time point 2 None 3.96 (2.42) and Some 4.23 (2.50), p >0.05, Time …	Immediate picture recall	Has not exercised or walked during the last two weeks	Repeated measures ANOVAs	Dichotomous		2.264	0.493	Has exercised or walked during the last two weeks								0.08	0.0174205		-0.106	-0.0230822		0.266	0.0579231		945	Australia	2002	76.85	0	0	1	1	1	1	0	3	2	6	3	0	2	1	ALSA the Australian Longitudinal Study of Ageing)
Bryan 2002 (change in delayed recall)	Means and SDs for none exercise and some exercise for different cognitive measures and F values from ANOVA for interaction with time: picture recall-immediate: Time point 2: None: 5.20 (2.40), Some: 5.52 (2.32) , Time point 1: None 5.74 (2.32) and Some 5.98 (2.18), F for interaction with time < 1 (df 1643). Picture recall-delayed: Time point 2 None 3.96 (2.42) and Some 4.23 (2.50), p >0.05, Time …	Delayed picture recall	Has not exercised or walked during the last two weeks	Repeated measures ANOVAs	Dichotomous		2.448	0.493	Has exercised or walked during the last two weeks								0.02	0.00402778		-0.027	-0.0054375		0.067	0.0134931		945	Australia	2002	76.85	0	0	1	1	1	1	0	3	2	6	3	0	2	1	ALSA the Australian Longitudinal Study of Ageing)
Bryan 2002 (change in symbol recall)	Means and SDs for none exercise and some exercise for different cognitive measures and F values from ANOVA for interaction with time: picture recall-immediate: Time point 2: None: 5.20 (2.40), Some: 5.52 (2.32) , Time point 1: None 5.74 (2.32) and Some 5.98 (2.18), F for interaction with time < 1 (df 1643). Picture recall-delayed: Time point 2 None 3.96 (2.42) and Some 4.23 (2.50), p >0.05, Time …	Symbol recall from Digit Symbol Substitution Test	Has not exercised or walked during the last two weeks	Repeated measures ANOVAs	Dichotomous		1.705	0.493	Has exercised or walked during the last two weeks								0.05	0.0144575		-0.066	-0.0190839		0.166	0.0479988		945	Australia	2002	76.85	0	0	1	1	1	1	0	3	2	6	3	0	2	1	ALSA the Australian Longitudinal Study of Ageing)
Younan 2022 (change in cognition)	Means and SDs in CVLT pre: no activity (n=917) 24.38 +/- 6.88, some activity (n=91) 24.49 +/- 7.12, 2-4 episodes per week (n=376) 24.52 +/- 7.37, > 4 episodes per week 24.91 +/- 7.47, post: no activity 21.24 +/- 8.45, some activity 21.91 +/- 8.55, 2-4 episodes per week 20.60 +/- 8.68, > 4 episodes 21.33 +/- 8.67	CVLT (telephone-based, immediate recall)		Means and SDs pre and post	Four categories		7.116		Frequency of PA								0.411	2.92468		-0.98	-6.97368		0.158	1.12433		1721	USA	2022	82	1	0	0	0	0	0	0	1	6.2	0	3	0	2	1	WHIMS-ECHO (Women’s Health Initiative (WHI) Memory Study (WHIMS)-Epidemiology of Cognitive Health Outcomes (WHIMS-ECHO) study)
Wang 2014	Neuropsychological test performance according to baseline PA level: CVLT delayed recall: low 4.8 +/- 2.8, moderate 5.1 +/- 2.6, high 5.3 +/- 2.7, adjusted p 0.15.	CVLT (delayed recall)		Generalized linear modeling	Three categories		2.7		Tertiles of blocks walked								0.25	0.0925926			-0.033			0.219		1196	USA	2014	83.3	0	0	1	1	1	1	1	1	5	8	3	0	1	1	SOF (the Study of Osteoporotic Fractures)
Speh 2021	Light PA: Regression coefficient with 95% CI for episodic memory 0.00 (-0.01, 0.01), semantic memory 0.00 (-0.01, 0.01), fluency -0.01 (-0.02, 0.00), speed -0.01 (-0.02, 0.00), global 0.00 (-0.01, 0.00). Cognition scores are standardized. Reference is the lowest PA category. MVPA: Regression coefficients with 95% CI for episodic memory 0.01 (-0.01, 0.02), semantic memory 0.00 (-0.01, 0.01), fluen…	Assessment of episodic memory included free recall of a 16-item word list and a 32-item yes/no word recognition test.	Never or max 3 times per month	Linear mixed models	Three categories				Increasing intensity at least several times per week or daily									0.0282	0.003		0.0188	0.002		0.094	0.01	1929	Sweden	2021	70.7	0	0	1	0	0	1	0	3	9.4	3	3	0	5	1	SNAC-K (Swedish National Study on Aging and Care in Kungsholmen)
Abbreviations: ANOVA=Analysis of variance, CANTAB = Cambridge Neuropsychological Test Automated Battery, CERAD = the Consortium to Establish a Registry for Alzheimer’s Disease, CI=Confidence interval, CVLT = California Verbal Learning Test, DSST = Digit Symbol Substitution Test, EF=Executive function, EM=Episodic memory, h=hour, HR= Hazard ratio, HVLT= Hopkins Verbal Learning Test, LPA= Light phy…

## Sheet: eTable 6. Processing speed
Publication	Estimate of association between PA and processing speed	Tests of cognition/cognitive subdomains	Reference group	Model	PA measurement	Incidence rate of the outcome	SD (Y)	SD(X)	Exposure	HR	RR	OR	Original lower limit	RRLower	Original upper limit	RRUpper	Unstandardized regression coefficient	Standardized regression coefficient	Rate of change	Original lower limit	Lower	Lower rate of change	Original Upper limit	Upper	Upper rate of change	N size	Country of origin	Publication year	Age at baseline	Only leisure PA (1=Yes, 0=No)	Only work-related PA (1=Yes, 0=No)	Both leisure and work-related PA (1=Yes, 0=No)	Adjustment for preceding level of cognition (1=yes (processing speed or global cognition) , 0=no)	Chronic diseases used as a covariate (1= yes, 0=no)	Education covariate (1=yes, 0=no)	Other vascular risk factor used as a covariate (1= yes, 0=0) (Vascular risk factor = smoking, heavy drinking, obesity, high cholesterol etc but not APOE epsilon4 status)	Genders of the cohort (0=men, 1=women, 3= both)	The follow-up length (in years)	The number of adjusted confounders	Twin study design	Quality score (good=1,moderate=2, poor=3)	Device-measured PA	Outcome: 0= cognitive impairment, not dementia, 1=all cognitive impairment, 2= change in cognition, 3= cognitive trajectory including baseline level, 4= follow-up cognition, 5= rate of change	Main analysis	Cohort
Chang 2010 (≤5h)	Regression coefficients for different subdomains of cognition (none PA the reference): speed of processing: ≤5h: 0.22 (0.17–0.26), >5h: 0.32 (0.22–0.41), memory: ≤5h: 0.15 (0.10–0.20), >5h: 0.18 (0.07–0.29), executive function: ≤5h: 0.10 (0.06–0.14), >5h: 0.18 (0.09–0.27). The result for executive function in the group ≤5 hours was incorrect (the lower limit for the confidence interval was higher…	The processing speed composite includes digit symbol substitution test, Figure Comparison, and a modified Stroop Test part I (Word Reading) and part II (Color Naming).	None	Linear regression	Three categories		0.0372093		≤5h of PA per week									0.149			0.022			0.276		2911	Iceland	2010	51	0	0	1	0	0	1	1	3	26	7	0	2	0	4	1	AGES—Reykjavik Study
Clark 2016 (2nd quintile)	HR for cognitive impairment according to PA quintiles (1st quintile always reference): TMT Part A 2nd quintile: 1.03, p: .8661, 3rd quintile: 0.631, p: .0630, 4th quintile: 1.22, p: .3029, 5th quintile 0.977, p: .9068,	TMT Part A	Lowest quintile	Discrete-time Cox proportional hazard regression models	Quintiles	0.1	0.1		Total PA amount (2th quintile)	1.03	1.0284	1.03166	0.74	0.759754	1.45	1.38756										94	USA	2016	73.8	1	0	0	0	1	1	0	1	9	5	0	3	0	1	1	WHAS II (The Women’s Health and Aging Study II)
Clark 2016 (3rd quintile)	HR for cognitive impairment according to PA quintiles (1st quintile always reference): TMT Part A 2nd quintile: 1.03, p: .8661, 3rd quintile: 0.631, p: .0630, 4th quintile: 1.22, p: .3029, 5th quintile 0.977, p: .9068,	TMT Part A	Lowest quintile	Discrete-time Cox proportional hazard regression models	Quintiles	0.1	0.1		Total PA amount (3rd quintile)	0.631	0.643207	0.61868	0.37	0.394877	1.03	1.02692										94	USA	2016	73.8	1	0	0	0	1	1	0	1	9	5	0	3	0	1	1	WHAS II (The Women’s Health and Aging Study II)
Clark 2016 (4th quintile)	HR for cognitive impairment according to PA quintiles (1st quintile always reference): TMT Part A 2nd quintile: 1.03, p: .8661, 3rd quintile: 0.631, p: .0630, 4th quintile: 1.22, p: .3029, 5th quintile 0.977, p: .9068,	TMT Part A	Lowest quintile	Discrete-time Cox proportional hazard regression models	Quintiles	0.1	0.1		Total PA amount (4th quintile)	1.22	1.20621	1.2345	0.83	0.844354	1.85	1.70507										94	USA	2016	73.8	1	0	0	0	1	1	0	1	9	5	0	3	0	1	1	WHAS II (The Women’s Health and Aging Study II)
Clark 2016 (5th quintile)	HR for cognitive impairment according to PA quintiles (1st quintile always reference): MMSE 2nd quintile: 0.823, p: .3879, 3rd quintile: 1.31,p: .1660, 4th quintile: 0.938, p: .7689, 5th quintile: 0.748, p: .2063, TMT Part A 2nd quintile: 1.03, p: .8661, 3rd quintile: 0.631, p: .0630, 4th quintile: 1.22, p: .3029, 5th quintile 0.977, p: .9068, TMT Part B: 2nd quintile: 1.05, p: .7754, 3rd quintil…	TMT Part A	Lowest quintile	Discrete-time Cox proportional hazard regression models	Quintiles	0.1	0.1		Total PA amount (5th quintile)	0.977	0.978164	0.975796	0.67	0.692865	1.43	1.37105										94	USA	2016	73.8	1	0	0	0	1	1	0	1	9	5	0	3	0	1	1	WHAS II (The Women’s Health and Aging Study II)
Frederiksen 2015	Regression coefficients for cognition if physically active (ref. physically inactive): memory compound: 0.12 (95% CI -0.03, 0.26), executive compound 0.11 (0, 0.22), processing speed compound -0.04 (-0.15, 0.06)	For processing speed the Trail making test, part A (time), and the digit cancellation (number of correct responses) and maze (time) subtasks of the (VADAS) were used.	PA >30min < 3 times/wk	Multiple linear regression	Dichotomous			0.5	PA >30min on ≥ 3 times/wk									-0.02	-0.00666667		-0.075	-0.025		0.03	0.01	282	Finland, Austria, Portugal, The Netherlends, Sweden, France, Germany, Denmark, The United Kingdom, Italy	2015	73.1	0	0	1	1	1	1	0	3	3	7	0	3	0	4	1	LADIS (the Leukoaraiosis And DISability study)
Gardener 2016	Regression coefficients for change in cognition if ideal PA: ≥150 min/wk moderate intensity or ≥75 min/wk vigorous intensity, or equivalent combination (ref. not ideal PA) in those without cognitive impairment: Processing speed: 0.148 (SE 0.092) p-value 0.107	Processing speed was assessed with the Grooved Pegboard task in the nondominant hand, the Color Trails test Form 1, and the Visual-Motor Integration test.	PA: <150 min/wk moderate intensity or <75 min/wk vigorous intensity	Linear regression	Dichotomous			0.463	PA: ≥150 min/wk moderate intensity or ≥75 min/wk vigorous intensity									0.068524			-0.014816			0.151864		638	United States	2016	64.5	1	0	0	0	0	1	1	3	13	12	0	2	0	2	1	NOMAS (the Northern Manhattan Study)
Salthouse 2014	Standardized relation of all PA with change in memory young group -0.19, p> 0.01, midlife 0.14, p> 0.01, old group 0.04, p> 0.01	Speed Digit Symbol: Use a code table to write the correct symbol below each digit. Letter Comparison: Same/different comparison of pairs of letter strings. Pattern Comparison: Same/different comparison of pairs of line patterns.		Second-order latent growth model for change in cognition, regression analysis	Continuous				PA hours per month									0.14	0.0311111		-0.3065	-0.0681111		0.5865	0.130333	557	USA	2014	52.9	0	0	1	0	0	1	0	3	4.5	3	0	3	0	2	1	VCAP (the Virginia Cognitive Aging Study)
Speh 2021	Regression coefficient with 95% CI for rate of decline in episodic memory 0.00 (-0.01, 0.01), semantic memory 0.00 (-0.01, 0.01), fluency -0.01 (-0.02, 0.00), speed -0.01 (-0.02, 0.00), global 0.00 (-0.01, 0.00). Cognition scores are standardized. Reference is the lowest PA category.	Two tasks of perceptual speed were administered. Digit cancellation required participants to sequentially go through rows of random digits ranging from 1 to 9 and to cross out every “4” they encountered. For pattern comparison, participants were asked to go through line-segmented patterns and mark whether the patterns were “same” or “different”.	Never, < 2–3 times per month, 2–3 times per month in light and/or moderate/intense exercise	Linear mixed models	Three categories				Increasing PA intensity at least several times per week or daily									0			-0.106			0.106		1927	Sweden	2021	70.7	0	0	1	0	0	1	0	3	9.4	3	0	3	0	5	1	SNAC-K (Swedish National Study on Aging and Care in Kungsholmen)
Gafni 2022	Standardized regression coefficients with SE and p-value for meeting or exceeding MVPA recommendation (ref not meeting): DSST 1.05, SE 0.73, p-value 0.149	DSST	Not meeting PA recommenation	Mediation model for associations, group-based trajectory modeling procedure for physical activity	Dichotomous			0.494	Meeting or exceeding PA recommendation									0.5187	0.05187		-0.18525	-0.018525		1.22265	0.122265	1939	USA	2022	45.2	0	0	1	0	1	1	1	3	10	8	0	2	0	4	1	CARDIA (Coronary Artery Risk Development in Young Adults)
Hakala 2019	Strandardized regression coefficients for cognition for physical activity index in young adulthood: RTI (The Reaction Time test) 0.127 (0.055 to 0.199)	CANTAB (Cambridge Neuropsychological Test) RTI (Reaction time)		Linear regression	Continuous				Standardized physical activity index based on duration, frequency and intensity									0.127	0.00747059		0.055	0.00323529		0.199	0.0117059	1338	Finland	2019	24	1	0	0	0	1	1	1	3	17	9	0	2	0	4	1	The Cardiovascular Risk in Young Finns Study
Huang 2020	Unstandardized regression coefficient for low physical activity and DSST: -1.21 , p-value 0.22.	DSST	Lowest quintile	General linear model	Dichotomous		1.5	0.476	Four highest quintiles								-1.21	-0.383973	-0.191987	-3.14	-0.996427	-0.498213	0.72	0.22848	0.11424	546	Japan	2020	63.6	1	0	0	0	1	0	0	3	2	4	0	3	0	2	1	NILS-LSA (the National Institute for Longevity Sciences-Longitudinal Study of Aging)
Bosma 2002	Regression coefficient for cognitive decline according to participating in physical activities 0.09 (p > 0.10) (total recall)	DSST	< 1h PA/wk	Ordinary least-squares regression	Dichotomous		1.5	0.495	PA at least one hour per week								0.82	0.2706	0.0902	0.002	0.00066	0.00022	1.64	0.5412	0.1804	826	the Netherlands	2002	62.8	1	0	0	1	0	1	0	3	3	5	0	3	0	2	1	MAAS (Maastricht Aging Study)
Young 2016 (Follow-up Symbol copy in DSST)	Means and SDs in symbol copy for time point 1: supervets 0.91 (0.19) controls 0.91 (0.17) and for time point 2: supervets 0.89 (0.14) controls 0.85 (0.14)	Symbol copy	Non-superveteran (no background of competitive sports as a veteran)	Means and standard deviations pre and post	Dichotomous		0.14	0.498	Superveteran (background of competitive sports as a veteran)								-0.04	-0.142286		-0.125	-0.444643		0.045	0.160071		42	UK	2016	68.1	2	1	0	0	0	0	0	1	1	0	0	3	0	4	1	Superveterans and controls
Young 2016 (Follow-up Trails A)	Means and SDs in Trails A: Time point 1: mean and SD for supervets 30.95 (6.88) controls 31.90 (11.33) , Time point 2: supervets 31.74 (6.67) and controls 32.17 (13.04)	Trails A	Non-superveteran (no background of competitive sports as a veteran)	Means and standard deviations pre and post	Dichotomous		9.93	0.498	Superveteran (background of competitive sports as a veteran)								0.43	0.021565		-5.68	-0.284858		6.54	0.327988		42	UK	2016	68.1	2	1	0	0	0	0	0	1	1	0	0	3	0	4	1	Superveterans and controls
Young 2016 (Follow-up Reaction time)	Mean and SD in reaction time: Time point 1: for supervets 301.71 (48.65) controls 326.29 (52.62), Time point 2: supervets 300.78 (48.80) and controls 333.95 (92.05)	Simple reaction time	Non-superveteran (no background of competitive sports as a veteran)	Means and standard deviations pre and post	Dichotomous		72.64	0.498	Superveteran (background of competitive sports as a veteran)								33.17	0.227404		-10.32	-0.0707511		76.66	0.52556		42	UK	2016	68.1	2	1	0	0	0	0	0	1	1	0	0	3	0	4	1	Superveterans and controls
Young 2016 (Follow-up DSST)	Means and SDs in DSST for time point 1: supervets 1.12 (0.28) controls 1.00 (0.31) p = .167 and for time point 2: supervets 1.09 (0.32) controls 1.03 (0.27) p = .385	DSST	Non-superveteran (no background of competitive sports as a veteran)	Means and standard deviations pre and post	Dichotomous		0.296	0.498	Superveteran (background of competitive sports as a veteran)								-0.06	-0.100946		-0.24	-0.403784		0.12	0.201892		42	UK	2016	68.1	2	1	0	0	0	0	0	1	1	0	0	3	0	4	1	Superveterans and controls
Young 2016 (Change in Symbol copy in DSST)	Means and SDs in symbol copy for time point 1: supervets 0.91 (0.19) controls 0.91 (0.17) and for time point 2: supervets 0.89 (0.14) controls 0.85 (0.14)	Symbol copy	Non-superveteran (no background of competitive sports as a veteran)	Means and standard deviations pre and post	Dichotomous		0.179	0.498	Superveteran (background of competitive sports as a veteran)								-0.04	-0.111285		-0.15	-0.417318		0.07	0.194749		42	UK	2016	68.1	2	1	0	0	0	0	0	1	1	0	0	3	0	2	1	Superveterans and controls
Young 2016 (Change in Trails A)	Means and SDs in Trails A: Time point 1: mean and SD for supervets 30.95 (6.88) controls 31.90 (11.33) , Time point 2: supervets 31.74 (6.67) and controls 32.17 (13.04)	Trails A	Non-superveteran (no background of competitive sports as a veteran)	Means and standard deviations pre and post	Dichotomous		9.05	0.498	Superveteran (background of competitive sports as a veteran)								-0.52	-0.0286144		-6.08	-0.334568		5.04	0.277339		42	UK	2016	68.1	2	1	0	0	0	0	0	1	1	0	0	3	0	2	1	Superveterans and controls
Young 2016 (Change in Reaction time)	Mean and SD in reaction time: Time point 1: for supervets 301.71 (48.65) controls 326.29 (52.62), Time point 2: supervets 300.78 (48.80) and controls 333.95 (92.05)	Simple reaction time	Non-superveteran (no background of competitive sports as a veteran)	Means and standard deviations pre and post	Dichotomous		51.37	0.498	Superveteran (background of competitive sports as a veteran)								8.59	0.0832747		-22.08	-0.214052		39.26	0.380601		42	UK	2016	68.1	2	1	0	0	0	0	0	1	1	0	0	3	0	2	1	Superveterans and controls
Young 2016 (Change in DSST)	Means and SDs in DSST for time point 1: supervets 1.12 (0.28) controls 1.00 (0.31) p = .167 and for time point 2: supervets 1.09 (0.32) controls 1.03 (0.27) p = .385	DSST	Non-superveteran (no background of competitive sports as a veteran)	Means and standard deviations pre and post	Dichotomous		0.297	0.498	Superveteran (background of competitive sports as a veteran)								0.06	0.100606		-0.119	-0.199535		0.239	0.400747		42	UK	2016	68.1	2	1	0	0	0	0	0	1	1	0	0	3	0	2	1	Superveterans and controls
Bryan 2002 (follow-up speed)	Means and SDs for none exercise and some exercise for DSST: picture recall-immediate: Time point 2: None: 28.88 (10.91), Some: 31.71 (11.08) , Time point 1: None 30.47 (10.08) and Some 33.10 (10.34), F for interaction with time < 1 (df 1617).	DSST	Has not exercised or walked during the last two weeks	Repeated measures ANOVAs	Dichotomous		11.06	0.493	Has exercised or walked during the last two weeks								2.83	0.126147		1.41	0.0628508		4.25	0.189444		945	Australia	2002	76.85	0	0	1	1	1	1	0	3	2	6	0	3	0	4	1	ALSA the Australian Longitudinal Study of Ageing)
Bryan 2002 (change in speed)	Means and SDs for none exercise and some exercise for DSST: picture recall-immediate: Time point 2: None: 28.88 (10.91), Some: 31.71 (11.08) , Time point 1: None 30.47 (10.08) and Some 33.10 (10.34), F for interaction with time < 1 (df 1617).	DSST	Has not exercised or walked during the last two weeks	Repeated measures ANOVAs	Dichotomous		10.27	0.493	Has exercised or walked during the last two weeks								0.2	0.00960078		-1.12	-0.0537644		1.52	0.0729659		945	Australia	2002	76.85	0	0	1	1	1	1	0	3	2	6	0	3	0	2	1	ALSA the Australian Longitudinal Study of Ageing)
Abbreviations: CI=Confidence interval, DSST = Digit Symbol Substitution Test, h=hour, HVLT= Hopkins Verbal Learning Test, HR= Hazard ratio, MET= Metabolic energy equivalent, MMSE=Mini-Mental State Examination, MVPA= Moderate to vigorous physical activity, OR =Odds ratio, p=p-value, PA= Physical activity,RR= Risk ratio, SD=Standard deviation, SE=Standard error, Trails or TMT=Trails Making Test, VA…

## Sheet: eT7. Verbal fluency and naming
Publication	Estimate of association between PA and verbal fluency or naming	Tests of cognition/cognitive subdomains	Reference group	Model	PA measurement	Incidence rate of the outcome	SD of cognitive domain	SD (x)	Exposure	HR	RR	OR	origlower	RRLower	origupper	RRUpper	Unstandardized regression coefficient	Standardized regression coefficient	Rate of change	Original lower limit	Lower	Lower rate of change	Original Upper limit	Upper	Upper rate of change	N size in this analysis	Country of origin	Publication year	Design	Age at baseline	Only leisure PA (1=Yes, 0=No)	Only work-related PA (1=Yes, 0=No)	Both leisure and work-related PA (1=Yes, 0=No)	Adjustment for preceding level of cognition (1=yes (processing speed or global cognition) , 0=no)	Chronic diseases used as a covariate (1= yes, 0=no)	Education covariate (1=yes, 0=no)	Other vascular risk factor used as a covariate (1= yes, 0=0) (Vascular risk factor = smoking, heavy drinking, obesity, high cholesterol etc but not APOE epsilon4 status)	Genders of the cohort (0=men, 1=women, 3= both)	The follow-up length (in years)	The number of adjusted confounders	Twin study design	Quality score (good=1,moderate=2, poor=3)	Device-measured PA	Outcome: 0= cognitive impairment, not dementia, 1=all cognitive impairment, 2= change in cognition, 3= cognitive trajectory including baseline level, 4= follow-up cognition, 5= rate of change	Cohort
Gardener 2016	Regression coefficients for change in cognition if ideal PA: ≥150 min/wk moderate intensity or ≥75 min/wk vigorous intensity, or equivalent combination (ref. not ideal PA): Semantic memory: 0.070, SE 0.088, p: 0.429.	Semantic memory was defined by 3 tests: picture naming (modified Boston Naming) test, category fluency (Animal Naming) test, and phonemic fluency (C, F, and L in English speakers and P, S, and V in Spanish speakers).	PA: <150 min/wk moderate intensity or <75 min/wk vigorous intensity	Linear regression	Dichotomous			0.463	PA: ≥150 min/wk moderate intensity or ≥75 min/wk vigorous intensity									0.03241			-0.046763			0.111583		638	United States	2016	Prospective cohort study	64.5	1	0	0	0	0	1	1	3	13	12	0	2	0	2	NOMAS (the Northern Manhattan Study)
Singh-Manoux 2005 (High PA, phonemic fluency)	OR for ranking in the lowest-functioining quintile of cognitive subdomain (ref. High PA): Memory: Medium PA 0.92 (95% CI 0.76, 1.12), low PA: 0.99 (0.80, 1.23), Alice Heim 4-I: Medium PA 1.23 (0.98, 1.54), Low PA 1.65 (1.30, 2.10), Phonemic Fluency: Medium PA 0.89 (0.75, 1.06), Low PA 0.99 (0.82, 1.20), Semantic Fluency: Medium PA 0.94 (0.76, 1.16), Low PA 1.15 (0.92, 1.43)	We used two measures of verbal fluency: phonemic and semantic. Phonemic fluency was assessed via “s” words and semantic fluency via “animal” words. Participants were asked to recall in writing as many words beginning with “s” and as many animal names as they could. They were allowed 1 minute to complete each test.	Less than 2 hours per week of moderate activity and less than 1 hour per week of vigorous physical activity	Binary logistic regression analyses	Three categories	0.2			2.5 hours or more per week of moderate physical activity or 1 hour or more per week of vigorous physical activity		0.991984	0.99	0.82	0.850622	1.2	1.15385		-0.0055	-0.0005		-0.1097	-0.00997273		0.0987	0.00897273	3889	UK	2005	Prospective cohort study	45	0	0	1	1	0	1	1	3	11	11	0	1	0	1	Whitehall II
Singh-Manoux 2005 (Medium PA, phonemic fluency)	OR for ranking in the lowest-functioining quintile of cognitive subdomain (ref. High PA): Memory: Medium PA 0.92 (95% CI 0.76, 1.12), low PA: 0.99 (0.80, 1.23), Alice Heim 4-I: Medium PA 1.23 (0.98, 1.54), Low PA 1.65 (1.30, 2.10), Phonemic Fluency: Medium PA 0.89 (0.75, 1.06), Low PA 0.99 (0.82, 1.20), Semantic Fluency: Medium PA 0.94 (0.76, 1.16), Low PA 1.15 (0.92, 1.43)	We used two measures of verbal fluency: phonemic and semantic. Phonemic fluency was assessed via “s” words and semantic fluency via “animal” words. Participants were asked to recall in writing as many words beginning with “s” and as many animal names as they could. They were allowed 1 minute to complete each test.	Less than 2 hours per week of moderate activity and less than 1 hour per week of vigorous physical activity	Binary logistic regression analyses	Three categories	0.2			More than 2 hours per week but less than 2.5 hours per week of moderate activity and less than 1 hour per week of vigorous physical activity		0.91002	0.89	0.75	0.789474	1.06	1.04743		-0.0642	-0.00583636		-0.15953	-0.0145027		0.0311	0.00282727	2347	UK	2005	Prospective cohort study	45	0	0	1	1	0	1	1	3	11	11	0	1	0	1	Whitehall II
Singh-Manoux 2005 (High PA, semantic fluency)	OR for ranking in the lowest-functioining quintile of cognitive subdomain (ref. High PA): Memory: Medium PA 0.92 (95% CI 0.76, 1.12), low PA: 0.99 (0.80, 1.23), Alice Heim 4-I: Medium PA 1.23 (0.98, 1.54), Low PA 1.65 (1.30, 2.10), Phonemic Fluency: Medium PA 0.89 (0.75, 1.06), Low PA 0.99 (0.82, 1.20), Semantic Fluency: Medium PA 0.94 (0.76, 1.16), Low PA 1.15 (0.92, 1.43)	We used two measures of verbal fluency: phonemic and semantic. Phonemic fluency was assessed via “s” words and semantic fluency via “animal” words. Participants were asked to recall in writing as many words beginning with “s” and as many animal names as they could. They were allowed 1 minute to complete each test.	Less than 2 hours per week of moderate activity and less than 1 hour per week of vigorous physical activity	Binary logistic regression analyses	Three categories	0.2			2.5 hours or more per week of moderate physical activity or 1 hour or more per week of vigorous physical activity		1.1165	1.15	0.92	0.934959	1.43	1.31676		0.0771	0.00700909		-0.04457	-0.00405182		0.198765	0.0180695	3889	UK	2005	Prospective cohort study	45	0	0	1	1	0	1	1	3	11	11	0	1	0	1	Whitehall II
Singh-Manoux 2005 (Medium PA, semantic fluency)	OR for ranking in the lowest-functioining quintile of cognitive subdomain (ref. High PA): Memory: Medium PA 0.92 (95% CI 0.76, 1.12), low PA: 0.99 (0.80, 1.23), Alice Heim 4-I: Medium PA 1.23 (0.98, 1.54), Low PA 1.65 (1.30, 2.10), Phonemic Fluency: Medium PA 0.89 (0.75, 1.06), Low PA 0.99 (0.82, 1.20), Semantic Fluency: Medium PA 0.94 (0.76, 1.16), Low PA 1.15 (0.92, 1.43)	We used two measures of verbal fluency: phonemic and semantic. Phonemic fluency was assessed via “s” words and semantic fluency via “animal” words. Participants were asked to recall in writing as many words beginning with “s” and as many animal names as they could. They were allowed 1 minute to complete each test.	Less than 2 hours per week of moderate activity and less than 1 hour per week of vigorous physical activity	Binary logistic regression analyses	Three categories	0.2			More than 2 hours per week but less than 2.5 hours per week of moderate activity and less than 1 hour per week of vigorous physical activity		0.951417	0.94	0.76	0.798319	1.16	1.12403		-0.0341	-0.0031		-0.15063	-0.0136936		0.082429	0.00749355	2347	UK	2005	Prospective cohort study	45	0	0	1	1	0	1	1	3	11	11	0	1	0	1	Whitehall II
Wang 2013	Adjusted mean difference in standardized score for physical activity -0.15 (SE 0.05). Negative value indicates less cognitive decline.	Language: Animal Fluency Test is a measure of language function, in which a participant was asked to name as many animals as possible in 60 s.	Lowest tertile	Analysis of covariance (ANCOVA) models	Dichotomous			0.47	Two higher tertiles according to summed frequency of gardening, walking and attending group exercises									0.0705			0.02444			0.11656		1463	China	2013	Prospective cohort study	71	1	0	0	1	1	1	1	3	2.4	7	0	2	0	2	a longitudinal population-based study of aging (two counties in Sichuan province and two in Shandong province in China)
Zhu 2017	Standardized regression coefficients for cognition according to quartiles of physical activity (ref Q1 lowest PA quartile): Q2 0.03, SE 0.03 and p=0.31, Q3 0.03, SE 0.03 p=0.46, Q4 0.08, SE 0.04, p=0.03	Letter fluency, Animal fluency	Lowest quartile (average 0.5 min of MVPA/day)	General linear regression models	Quartiles				Quartiles									0.031			0.018			0.045		4740	USA	2017	Prospective cohort study	69.7	0	0	1	1	1	1	1	3	2.9	8	0	2	1	2	REGARDS (REasons for Geographic and Racial Differences in Stroke)
Krell-Roesch 2021 J Alz Dis	Standardized regression coefficients for light PA (regression coefficient, SE, p-value) language -0,012 (SE 0,012) p 0.295	Boston Naming Test and category fluency	None-active	Linear mixed-effect models	Four categories				Increasing intensity of at least 1 to 2 times PA per week									0.085			-0.016			0.186		2060	USA	2021	Prospective cohort study	78.8	0	0	0	0	1	1	0	3	5.8	7	0	3	0	5	MCSA (Mayo Clinic Study of Aging)
Speh 2021	Regression coefficients with 95% CI for episodic memory 0.00 (-0.01, 0.01), semantic memory 0.00 (-0.01, 0.01), fluency -0.01 (-0.02, 0.00), speed -0.01 (-0.02, 0.00), global 0.00 (-0.01, 0.00). Cognition scores are standardized. Reference is the lowest PA category.	Verbal fluency was assessed with both letter (“A” and “F”) and category (“animals” and “professions”) fluency. The cognitive test scores were standardized into z-scores according to their baseline mean and standard deviation.	Never or max 3 times per month	Linear mixed models	Three categories				Increasing intensity of PA at least several times per week or daily									0			-0.106			0.106		1927	Sweden	2021	Prospective cohort study	70.7	0	0	1	0	0	1	0	3	9.4	3	0	3	0	5	SNAC-K (Swedish National Study on Aging and Care in Kungsholmen)
Fassier 2022 (Tertile 2)	OR for being in the decline trajectory (vs high stable) tertile 2 (tertile 1 is reference) 0.74 (0.58 to 0.95) and for tertile 3 0.72 (0.56 to 0.92) for category fluency	Category fluency is animal naming test	Lowest tertile	Latent process mixed model for cognition trajectories, multinomial logistic regression for associations	Tertiles	0.074			Tertile 2 : tertiles of MET-hours per week in vigorous PA (all PA except walking)		0.754517	0.74	0.58	0.598605	0.95	0.953528										1437	USA	2022	Prospective cohort study	62	1	0	0	0	1	1	1	1	15	17	0	3	0	3	NHS (The Nurses' Health Study)
Fassier 2022 (Tertile 3)	OR for being in the decline trajectory (vs high stable) tertile 2 (tertile 1 is reference) 0.74 (0.58 to 0.95) and for tertile 3 0.72 (0.56 to 0.92) for category fluency	Category fluency is animal naming test	Lowest tertile	Latent process mixed model for cognition trajectories, multinomial logistic regression for associations	Tertiles	0.074			Tertile 3 : tertiles of MET-hours per week in vigorous PA (all PA except walking)		0.735234	0.72	0.56	0.578847	0.92	0.925479										1437	USA	2022	Prospective cohort study	62	1	0	0	0	1	1	1	1	15	17	0	3	0	3	NHS (The Nurses' Health Study)
Gafni 2022 (Category fluency)	Standardized regression coefficients with SE and p-value for meeting or exceeding MVPA recommendation (ref not meeting): category fluency 0.51, SE 0.25, p-value 0.042, letter fluency 1.16, SE 0.61, p-value 0.058	Category fluency	Not meeting MVPA recommendation	Mediation model for associations, group-based trajectory modeling procedure for physical activity	Dichotomous			0.494	Meeting or exceeding PA recommendation									0.25194	0.025194		0.008892	0.0008892		0.494988	0.0494988	1939	USA	2022	Prospective cohort study	45.2	0	0	1	0	1	1	1	3	10	8	0	2	0	4	CARDIA (Coronary Artery Risk Development in Young Adults)
Gafni 2022 (Phonemic fluency)	Standardized regression coefficients with SE and p-value for meeting or exceeding MVPA recommendation (ref not meeting): category fluency 0.51, SE 0.25, p-value 0.042, letter fluency 1.16, SE 0.61, p-value 0.058	Letter fluency	Not meeting MVPA recommendation	Mediation model for associations, group-based trajectory modeling procedure for physical activity	Dichotomous			0.494	Meeting or exceeding PA recommendation									0.57304	0.057304		-0.020254	-0.0020254		1.16633	0.116633	1939	USA	2022	Prospective cohort study	45.2	0	0	1	0	1	1	1	3	10	8	0	2	0	4	CARDIA (Coronary Artery Risk Development in Young Adults)
Stenling 2021	Regression coefficient with 95% CI for baseline PA 0.006 (-0.018 to 0.030)	Verbal fluency: (1) Fluency A (FLA): recall words with initial letter A. (2) Fluency M (FLM): generate words that contain exactly five letters and have initial letter M. (3) Fluency B (FLB): recall occupations with initial letter B. A composite score of the number of recalled words in each task was used as an indicator of verbal fluency.		Baysian multilevel models for path analyses for associations (both for between-individual and within-individual level, multi-level growth curve model for cognition)	Continuous		8.9	1.4	Frequency of PA (grand-mean centered)								0.006	0.00094382	0.000188764	-0.018	-0.00283146	-0.000566292	0.03	0.0047191	0.00094382	1722	Sweden	2021	Prospective cohort study	61.5	0	0	1	0	0	1	0	3	11.6	5	0	3	0	5	the Betula prospective cohort study
Li 2022	Mean differences in rate of change in verbal fluency: (ref persistently low): persistently moderate -0.003 (-0.009, 0.004) p 0.397	Animal naming fluency	Persistently low	Linear mixed models	Five trajectory categories (two change categories)				PA trajectories of increasing PA amount									0.003			-0.037		0.042			5145	The United Kingdom	2022	Prospective cohort study	58.1	1	0	0	0	1	1	1	3	10	17	0	3	0	5	ELSA (the English Longitudinal Study of Ageing)
Csajbok 2022 (First time lag)	Unstandardized regression coefficients for the association of physical activity with cognitive function: 0.034 (p < 0.001)	Verbal fluency (animals)		Mediation model + cross-lagged panel model	Continuous		0.66047	0.67	Frequency of moderate PA								0.034	0.0344906	0.0172453	0.014	0.014202	0.007101	0.054	0.0547792	0.0273896	51191	Europe	2022	Prospective cohort study	64.8	0	0	1	1	0	0	0	3	2	3	0	3	0	4	SHARE (Survey of Health, Aging and Retirement in Europe)
Csajbok 2022 (Second time lag)	Unstandardized regression coefficients for the association of physical activity with cognitive function: 0.039 (p< 0.001)	Verbal fluency (animals)		Mediation model + cross-lagged panel model	Continuous		0.6571	0.67	Frequency of moderate PA								0.039	0.0397656	0.0198828	0.016	0.0163141	0.00815705	0.062	0.0632172	0.0316086	51191	Europe	2022	Prospective cohort study	64.8	0	0	1	1	0	0	0	3	2	3	0	3	0	4	SHARE (Survey of Health, Aging and Retirement in Europe)
Sabia 2017	Change in Z score standard deviations from baseline for not meeting PA recommendation: -0,59 (-0,56 to -0,62) and for active -0,58 (-0,55 to 0,61)	Phonemic and semantic fluency	MVPA < 2.5h/wk	Linear mixed models	Dichotomous			0.5	MVPA ≥ 2.5h/wk									0.06825	0.0091		-0.22125	-0.0295		0.35775	0.0477	7424	United Kingdom	2017	Prospective cohort study	54.8	1	0	0	0	1	1	1	3	15	16	0	3	0	2	Whitehall II
Bosma 2002	Regression coefficient for cognitive decline according to participating in physical activities 0.09 (p > 0.10) (total recall)	Animal fluency	< 1h PA/wk	Ordinary least-squares regression	Dichotomous		5.93	0.495	PA at least one hour per week								0.33	0.0275464	0.00918212	-0.72	-0.0601012	-0.0200337	1.38	0.115194	0.038398	824	the Netherlands	2002	Prospective cohort study	62.8	1	0	0	1	0	1	0	3	3	5	0	3	0	2	MAAS (Maastricht Aging Study)
Young 2016 (Follow-up cognition)	Means and standard deviations in COWAT: Pre follow-up: super-veterans 45.89 (SD 9.82), controls 50.23 (SD 14.27), Post follow-up: supervets 48.86 (SD 9.74), controls 50.63 (SD 15.31)	Controlled Oral Word Association Test (COWAT)	Non-superveteran (no background of competitive sports as a veteran)	Means and SDs pre and post	Dichotomous		12.434	0.498	Superveteran (background of competitive sports as a veteran)								-1.77	-0.0708911		-9.4	-0.376484		5.86	0.234702		42	UK	2016	Prospective volunteer sample study	69.2	1	0	0	0	0	0	0	3	1	0	0	3	0	4	Superveterans and controls
Young 2016 (Change in cognition)	Means and standard deviations in COWAT: Pre follow-up: super-veterans 45.89 (SD 9.82), controls 50.23 (SD 14.27), Post follow-up: supervets 48.86 (SD 9.74), controls 50.63 (SD 15.31)	Controlled Oral Word Association Test	Non-superveteran (no background of competitive sports as a veteran)	Means and SDs pre and post	Dichotomous		12.08	0.498	Superveteran (background of competitive sports as a veteran)								3.37	0.138929		-3.94	-0.162427		10.68	0.440285		42	UK	2016	Prospective volunteer sample study	69.2	1	0	0	0	0	0	0	3	1	0	0	3	0	2	Superveterans and controls
Bryan 2002 (Follow-up cognition)	Means and SDs for none exercise and some exercise for BNT naming and F-value for interaction with time: time point 1: none: 11.97 (SD 2.21), some 12.22 (SD 2.11), time point 2: none 11.35 (SD 2.65) some: 11.68 (SD 2.32), F < 1 (df 1644).	BNT naming	Has not exercised or walked during the last two weeks	Repeated measures ANOVAs	Dichotomous		2.521	0.493	Has exercised or walked during the last two weeks								0.33	0.0645339		0.005	0.000977787		0.656	0.128286		945	Australia	2002	Prospective cohort study	76.85	0	0	1	1	1	1	0	3	2	6	0	3	0	4	ALSA the Australian Longitudinal Study of Ageing)
Bryan 2002 (Change in cognition)	Means and SDs for none exercise and some exercise for BNT naming and F-value for interaction with time: time point 1: none: 11.97 (SD 2.21), some 12.22 (SD 2.11), time point 2: none 11.35 (SD 2.65) some: 11.68 (SD 2.32), F < 1 (df 1644).	BNT naming	Has not exercised or walked during the last two weeks	Repeated measures ANOVAs	Dichotomous		2.171	0.493	Has exercised or walked during the last two weeks								0.08	0.0181667		-0.2	-0.0454169		0.36	0.0817503		945	Australia	2002	Prospective cohort study	76.85	0	0	1	1	1	1	0	3	2	6	0	3	0	2	ALSA the Australian Longitudinal Study of Ageing)
Wang 2014 (Phonemic fluency)	Neuropsychological test performance according to baseline PA level: 3MS low 85.4 +/- 12.0, moderate 87.7 +/- 9.7, high 88.9 +/- 9.2, adjusted p-value < 0.001, CVLT delayed recall: low 4.8 +/- 2.8, moderate 5.1 +/- 2.6, high 5.3 +/- 2.7, adjusted p 0.15, Digits backward: low 5.4 +/- 2.0, moderate 5.6 +/- 2.0, high 5.7 +/- 2.0, adjusted p 0.80, phonemic fluency: low 10.2 +/- 4.2, moderate 10.6 +/- …	Phonemic fluency	Lowest tertile	Generalized linear modelling	Tertiles		4.15		Tertiles								0.4	0.0963855			-0.022			0.215		1196	USA	2014	Prospective cohort study	83.3	0	0	1	1	1	1	1	1	5	8	0	3	0	4	SOF (the Study of Osteoporotic Fractures)
Wang 2014 (Category fluency)	Neuropsychological test performance according to baseline PA level: 3MS low 85.4 +/- 12.0, moderate 87.7 +/- 9.7, high 88.9 +/- 9.2, adjusted p-value < 0.001, CVLT delayed recall: low 4.8 +/- 2.8, moderate 5.1 +/- 2.6, high 5.3 +/- 2.7, adjusted p 0.15, Digits backward: low 5.4 +/- 2.0, moderate 5.6 +/- 2.0, high 5.7 +/- 2.0, adjusted p 0.80, phonemic fluency: low 10.2 +/- 4.2, moderate 10.6 +/- …	Category fluency	Lowest tertile	Generalized linear modelling	Tertiles		3.555		Tertiles								0.45	0.126582			0.032			0.222		1196	USA	2014	Prospective cohort study	83.3	0	0	1	1	1	1	1	1	5	8	0	3	0	4	SOF (the Study of Osteoporotic Fractures)
Abbreviations: 3MS = Modified Mini Mental States Examination, BNT=Boston Naming Test, CI=Confidence interval, COWAT=Controlled Oral Word Association Test, h= hour, HR= Hazard ratio, MET= Metabolic equivalent of energy expenditure, min=minutes, MVPA= Moderate to vigorous PA, OR=Odds ratio, p=p-value, PA= Physical activity, ref=reference, RR=Risk ratio, SD=Standard deviation, SE=Standard error, Tai…

## Sheet: eTable 8. Working memory
Publication	Estimate of association between PA and working memory	Tests of cognition/cognitive subdomains	Reference group	Model	PA measurement	SD of cognitive domain	SD(X)	Exposure	Unstandardized regression coefficient	Standardized regression coefficient	Rate of change	Original lower limit	Lower	Lower rate of change	Original Upper limit	Upper	Upper rate of change	N size in the analysis	Country of origin	Publication year	Design	Age at baseline	Only leisure PA (1=Yes, 0=No)	Only work-related PA (1=Yes, 0=No)	Both leisure and work-related PA (1=Yes, 0=No)	Adjustment for preceding level of cognition (1=yes (processing speed or global cognition) , 0=no)	Chronic diseases used as a covariate (1= yes, 0=no)	Education covariate (1=yes, 0=no)	Other vascular risk factor used as a covariate (1= yes, 0=0) (Vascular risk factor = smoking, heavy drinking, obesity, high cholesterol etc but not APOE epsilon4 status)	Genders of the cohort (0=men, 1=women, 3= both)	The follow-up length (in years)	The number of adjusted confounders	Twin study design	Quality score (good=1,moderate=2, poor=3)	Device-measured PA	Outcome: 0= cognitive impairment, not dementia, 1=all cognitive impairment, 2= change in cognition, 3= cognitive trajectory including baseline level, 4= follow-up cognition, 5= rate of change	Cohort
Hakala 2019	Strandardized regression coefficient with 95% CI for cognition for physical activity index in young adulthood: SWM (the Spatial Working Memory) -0.038 (-0.106 to 0.029)	CANTAB (Cambridge Neuropsychological Test) SWM (Spatial working memory)		Linear regression	Continuous			Standardized physical activity index based on duration, frequency and intensity		-0.038	-0.00223529		-0.106	-0.00623529		0.029	0.00170588	1483	Finland	2019	Prospective cohort study	24	1	0	0	0	1	1	1	3	17	9	0	2	0	4	The Cardiovascular Risk in Young Finns Study
Henstra 2022	Standardized regression coefficient and p-values for non-depressed Model 2 MMSE -0.008 0.84 Interference 0.010 0.75 Working memory 0.007 0.86 Verbal memory 0.052 0.11 Compound score 0.000 0.99	Working memory comprised the total number of correct items of the forward and backward scores of the WAIS digit span, a measure of attention.		Linear mixed models	Continuous			Standardized z-scores of MET-minutes		0.042	0.007		-0.39	-0.065		0.474	0.079	70	the Netherlands	2022	Prospective cohort study	70.1	0	0	1	0	1	1	0	3	6	6	0	3	0	5	sourced from general practitioners in 5 regions throughout the Netherlands
Wang 2014	Neuropsychological test performance according to baseline PA level (mean +/- SD): 3MS low 85.4 +/- 12.0, moderate 87.7 +/- 9.7, high 88.9 +/- 9.2, adjusted p-value < 0.001, CVLT delayed recall: low 4.8 +/- 2.8, moderate 5.1 +/- 2.6, high 5.3 +/- 2.7, adjusted p 0.15, Digits backward: low 5.4 +/- 2.0, moderate 5.6 +/- 2.0, high 5.7 +/- 2.0, adjusted p 0.80, phonemic fluency: low 10.2 +/- 4.2, mode…	Digits backward	Lowest tertile	Generalized linear modelling	Tertiles	2		Tertiles	0.15	0.075			-0.47			0.62		1196	USA	2014	Prospective cohort study	83.3	0	0	1	1	1	1	1	1	5	8	0	3	0	4	SOF (the Study of Osteoporotic Fractures)
Young 2016	Means and SDs in digits backward post follow-up: supervets 5.76 (SD 1.04), controls 5.95 (SD 1.55)	Digits backward	Non-superveteran (no background of competitive sports as a veteran)	Means and SDs pre and post	Dichotomous	1.282	0.498	Superveteran (background of competitive sports as a veteran)	-0.19	-0.0738066		-0.977	-0.379521		0.597	0.231908		42	UK	2016	Prospective volunteer sample study	69.2	1	0	0	0	0	0	0	3	1	0	0	3	0	4	Superveterans and controls
Bryan 2002 (Follow-up)	Means and SDs for none exercise and some exercise for Subtract 7s and F values for interaction with time: Time point 1: none 4.16 (SD 1.31), some 4.27 (SD 1.24), time point 2: none 4.04 (SD 1.32), some 4.14 (SD1.29) , F < 1 (df 1683)	Subtract 7s	Has not exercised or walked during the last two weeks	Repeated measures ANOVA	Dichotomous	1.308	0.493	Has exercised or walked during the last two weeks	0.1	0.0376911		-0.069	-0.0260069		0.269	0.101389		945	Australia	2002	Prospective cohort study	76.85	0	1	1	1	1	0	0	3	2	6	0	3	0	4	ALSA the Australian Longitudinal Study of Ageing)
Bryan 2002 (Change)	Means and SDs for none exercise and some exercise for Subtract 7s and F values for interaction with time: Time point 1: none 4.16 (SD 1.31), some 4.27 (SD 1.24), time point 2: none 4.04 (SD 1.32), some 4.14 (SD1.29) , F < 1 (df 1683)	Subtract 7s	Has not exercised or walked during the last two weeks	Repeated measures ANOVA	Dichotomous	1.282	0.493	Has exercised or walked during the last two weeks	-0.01	-0.00384555		-0.176	-0.0676817		0.156	0.0599906		945	Australia	2002	Prospective cohort study	76.85	0	1	1	1	1	0	0	3	2	6	0	3	0	2	ALSA the Australian Longitudinal Study of Ageing)
Abbreviations: 3MS = Modified Mini Mental States Examination, ANOVA=Analysis of variance, CI=Confidence interval, CVLT = California Verbal Learning Test, MET=Metabolic energy expenditure, MMSE=Mini-Mental State Examination, PA= Physical activity, SD=Standard deviation, Trails=Trails Making Test, WAIS=Wechsler Adult Intelligence Scale.

## Sheet: eTable 9. Verbal ability
Publication	Estimate of association between PA and verbal ability	Tests of cognition/cognitive subdomains	Reference group	Model	PA measurement type	SD(Y)	SD(X)	Exposure	Unstandardized regression coefficient	Standardized regression coefficient	Rate of change	Lower original	Lower	Lower rate of change	Upper original	Upper	Upper rate of change	N size in the analysis	Country of origin	Publication year	Design	Age at baseline	Only leisure PA (1=Yes, 0=No)	Only work-related PA (1=Yes, 0=No)	Both leisure and work-related PA (1=Yes, 0=No)	Adjustment for preceding level of cognition (1=yes (processing speed or global cognition) , 0=no)	Chronic diseases used as a covariate (1= yes, 0=no)	Education covariate (1=yes, 0=no)	Other vascular risk factor used as a covariate (1= yes, 0=0) (Vascular risk factor = smoking, heavy drinking, obesity, high cholesterol etc but not APOE epsilon4 status)	Genders of the cohort (0=men, 1=women, 3= both)	The follow-up length (in years)	The number of adjusted confounders	Twin study design	Quality score (good=1,moderate=2, poor=3)	Device-measured PA	Outcome: 0= cognitive impairment, not dementia, 1=all cognitive impairment, 2= change in cognition, 3= cognitive trajectory including baseline level, 4= follow-up cognition, 5= rate of change	Cohort
Salthouse 2014	Standardized relation of all PA with change in verbal ability -0.1 (p > 0.01)	Vocabulary: WAIS Vocabulary: Provide definitions of words., Picture Vocabulary: Name the pictured object., Antonym Vocabulary: Select the best antonym of the target word. Synonym Vocabulary: Select the best synonym of the target word.		Second-order latent growth model for change in cognition, regression analysis	Continuous			PA hours per month		-0.1			-0.4189			0.2189		557	USA	2014	Prospective cohort study	52.9	0	0	1	0	0	1	0	3	4.5	3	0	3	0	2	VCAP (the Virginia Cognitive Aging Study)
Werneck 2022	Regression coefficient for cognition 0.016 (95% CI 0.005 to 0.027)	Vocabulary test (20 words, each of which had another five words next to it. For each 20 words, the participant was asked to select which of the five words next to it had a similar meaning)		Mediation model	Continuous	3.4	7.6	Physical activity score (frequency * intensity)	0.016	0.0357647	0.00447059	0.005	0.0111765	0.00139706	0.027	0.0603529	0.00754412	5197	United Kingdom	2022	Prospective cohort study	34	1	0	0	0	0	1	1	3	8	7	0	3	0	4	1970 British Cohort Study
Speh 2021	Regression coefficients with 95% CI for episodic memory 0.00 (-0.01, 0.01), semantic memory 0.00 (-0.01, 0.01), fluency -0.01 (-0.02, 0.00), speed -0.01 (-0.02, 0.00), global 0.00 (-0.01, 0.00). Cognition scores are standardized. Reference is the lowest PA category.	Semantic memory was assessed with a 30-item vocabulary task, where participants were instructed to underline the word representing the synonym of each target word.	Never or max 3 times per month	Linear mixed models	Three categories			Increasing intensity at least several times per week or daily		0	0		-6e-06	-2e-06		6e-06	2e-06	1927	Sweden	2021	Prospective cohort study	70.7	0	0	1	0	0	1	0	3	9.4	3	0	3	0	5	SNAC-K (Swedish National Study on Aging and Care in Kungsholmen)
Abbreviations: CI=Confidence interval, PA= Physical activity, WAIS=Wechsler Adult Intelligence Scale

## Sheet: eTable 10. Visuospatial ability
Publication	Estimate of association between PA and visuo-spatial ability	Tests of cognition/cognitive subdomains	Reference group	Model	PA measurement	Incidence rate of the outcome	SD (for outcome measure)	SD (X)	Exposure	RR	OR	origl	lower	origu	upper	Unstandardized regression coefficient	Standardized regression coefficient	Rate of change	Original lower limit	Lower	Lower rate of change	Original Upper limit	Upper	Upper rate of change	N size in the analysis	Country of origin	Publication year	Design	Age at baseline	Only leisure PA (1=Yes, 0=No)	Only work-related PA (1=Yes, 0=No)	Both leisure and work-related PA (1=Yes, 0=No)	Adjustment for preceding level of cognition (1=yes (processing speed or global cognition) , 0=no)	Chronic diseases used as a covariate (1= yes, 0=no)	Education covariate (1=yes, 0=no)	Other vascular risk factor used as a covariate (1= yes, 0=0) (Vascular risk factor = smoking, heavy drinking, obesity, high cholesterol etc but not APOE epsilon4 status)	Genders of the cohort (0=men, 1=women, 3= both)	The follow-up length (in years)	The number of adjusted confounders	Twin study design	Quality score (good=1,moderate=2, poor=3)	Device-measured PA	Outcome: 0= cognitive impairment, not dementia, 1=all cognitive impairment, 2= change in cognition, 3= cognitive trajectory including baseline level, 4= follow-up cognition, 5= rate of change	Cohort
Krell-Roesch 2021 J Alz Dis	Standardized regression coefficient for light PA (regression coefficient, SE, p-value) for change in memory -0,011 (0,013) p 0.389 language -0,012 (0.012) p 0.295 visuospatial -0.002 (0.009) p 0.819 attention -0.009 (0.013) p 0.473 global -0.009 (0.012) p 0.447	Visuospatial skills (Wechsler Adult Intelligence Scale-Revised [32], Picture Completion and Block Design subtests); We then created domain-specific z-scores by z-scoring the average of the test-specific z-scores, and also created a global z-score by zscoring the average of the domain-specific z-scores.	None-active	Linear mixed-effect models	Four categories				Increasing intensity of at least 1 to 2 times per week								0.052			0.016			0.087		2060	USA	2021	Prospective cohort study	78.8	1	0	0	0	1	1	0	3	5.8	7	0	3	0	5	MCSA (Mayo Clinic Study of Aging)
Hakala 2019	Strandardized regression coefficient with 95% CI for cognition for physical activity index in young adulthood: RVT (the Rapid Visual Information processing 0.017 (-0.050 to 0.083).	CANTAB (Cambridge Neuropsychological Test) RVT (Rapid Visual Information Processing)		Linear regression	Continuous				Standardized physical activity index based on duration, frequency and intensity								0.017			-0.05			0.083		1454	Finland	2019	Prospective cohort study	24	1	0	0	0	1	1	1	3	17	9	0	2	0	4	The Cardiovascular Risk in Young Finns Study
Stenling 2021	Regression coefficient with 95% CI for baseline PA -0.007 (-0.031 to 0.017)	the WAIS-R Block Design Test		Baysian multilevel models for path analyses for associations (both for between-individual and within-individual level, multi-level growth curve model for cognition)	Continuous		11	1.4	Frequency of PA (grand-mean centered)							-0.007	-0.000890909	-0.000178182	-0.031	-0.00394545	-0.000789091	0.017	0.00216364	0.000432727	1712	Sweden	2021	Prospective cohort study	61.5	0	0	1	0	0	1	0	3	11.6	5	0	3	0	5	the Betula prospective cohort study
Bott 2017	Risk of average-ager processing speed vs. resilient cognition for physical activity score -0.019, p=0.040, 95% CI 0.963 to 0.9999 e^-0.019 = 0.9812	Abstract matching 1 and 2, distance judgement, length judgement, mental rotation, visual search, shape judgement		Multinomial logistic regression	Continuous	0.2656			Physical activity scale for the elderly (intensity weight * duration* frequency)	0.986124	0.9812	0.963	0.972558	0.999	0.999265										67	USA	2017	Prospective cohort study	71.1	0	0	1	0	0	0	0	3	2.5	4	0	3	0	1	Conveniance sample from the UCSF Memory and Aging Center existing cohort
Young 2016 (Follow-up cognition)	Means and SDs for visuo-spatial ability: Pre follow-up: supervets 57.89 (SD 12.93), controls 56.09 (SD 9.32), Post follow-up: supervets 56.90 (SD 12.28), controls 54.05 (SD 10.84)	The Map Test of Everyday Attention	Non-superveteran (no background of competitive sports as a veteran)	Means and standard deviations pre and post	Dichotomous		11.6	0.498	Superveteran (background of competitive sports as a veteran)							2.85	0.122353		-4.23	-0.181598		9.93	0.426305		42	UK	2016	Prospective volunteer sample study	68.1	1	0	0	0	0	0	0	3	1	0	0	3	0	4	Superveterans and controls
Young 2016 (Change in cognition)	Means and SDs for visuo-spatial ability: Pre follow-up: supervets 57.89 (SD 12.93), controls 56.09 (SD 9.32), Post follow-up: supervets 56.90 (SD 12.28), controls 54.05 (SD 10.84)	The Map Test of Everyday Attention	Non-superveteran (no background of competitive sports as a veteran)	Means and standard deviations pre and post	Dichotomous		11.343	0.498	Superveteran (background of competitive sports as a veteran)							1.05	0.0460989		-5.91	-0.259471		8.01	0.351669		42	UK	2016	Prospective volunteer sample study	68.1	1	0	0	0	0	0	0	3	1	0	0	3	0	2	Superveterans and controls
Abbreviations: CI=Confidence interval, HR= Hazard ratio, OR=Odds ratio, PA= Physical activity, RR=Risk ratio, SD=Standard deviation, SE=Standard error, WAIS-R= Wechsler Adult Intelligence Scale Revised

[truncated: 2 more sheets: eT11. Dose analysis binary , eT12. Dose analysis continuous ]
